# Supplementary material for: Exploring an Aptamer-Based Approach to Assess Canine Parvovirus Integrity After Disinfection Treatment
Source: Viruses. 2025 Sep 27;17(10):1309. doi: 10.3390/v17101309 (PMC12568004; doi:10.3390/v17101309)
Supplement: Supplementary file 1 [file viruses-17-01309-s001.zip]

Archive with 2 entries (2 files):
- Supplementary Data.xlsx
- Supplementary Information_revised.pdf
