# Supplementary material for: Exploring an Aptamer-Based Approach to Assess Canine Parvovirus Integrity After Disinfection Treatment
Source: Viruses. 2025 Sep 27;17(10):1309. doi: 10.3390/v17101309 (PMC12568004; doi:10.3390/v17101309)
Supplement: Supplementary file 1 [file viruses-17-01309-s001.zip › Supplementary Data.xlsx]

## Sheet: Sheet1
	C1			C6			C12
Number of copies	Sequence		Number of copies	Sequence		Number of copies	Sequence
13	TTTCGTGGATGCCACAGGAC		3236	AGGGAGGGGATCGGGTGGGGGGACTGCATCCATCTCTATT		38597	TGTGGAGGCGGGCTGGGGAGGCGGGGGAGCTACTTCATCG
8	GACCACAGCAGAGCGGTGCTCACGCAACATGCCTTGGGGA		2664	TGGGTGGGAGGGGCTCTCGGGGGGTCTTCCTAGGTTTGGT		33527	GAGTGGCGGAGGGTGGGGAGGTGGGGGCCTGACTGGGCCT
7	TTCGGTTACTCAGGCAACTGCCCTCAGGTTTCCTTGTTTT		2173	TGGGCGGGAGGGGATTCGGGGGGCACCGTTTTTTTACGGT		30560	GGTGGGCGGTGGGGGGGTCGCCGGTGGGCCCTCTTACGAT
7	TGATACTTGCGTGGCACCATGAATCTGTCCTATAGCTGCG		2050	CAGTGGTGGTGGGTGGGGTGGAGGGGCCTTGCTGTTTTTT		20224	GGAGGAGGTTGGGTGGGGAGGAGGGGGTCTAAAGGTTCGA
7	CTGTGGACTTCAGAGTACAACTGAAGCAAAAGAATCGCCT		1939	GGTGGGCGGTGGGGGGGTCGCCGGTGGGCCCTCTTACGAT		17784	CAGTGGTGGTGGGTGGGGTGGAGGGGCCTTGCTGTTTTTT
7	CTAGGTGTAACTTGCTGATTACCAGGTGGTGTTTTGTAGG		1778	CGGTGGGAGGGAGGGGGGTGCTTGCTCGATTTCTGTGATC		16239	CAGTTGGTGGTGTGCGGAGGGTTGGTGGAGGGGGCTATGG
7	CCGACACTCATTCTGTCATGCAAGGTCTCATTCCGGGTAC		1722	TTCGGGTGGGAGGGGTATTGGGGGGCCTTCTGTTATGGTT		12705	GTGCGTTGGGTGGGCGGGGTGGAGGAGGTGGGGTGTCGTA
7	AGAAGCCTGAAGATCAAAGGGCAGGTCTTTCGCACGCAGT		1638	TGGGACGGGGTTCGGGTGGGGGGACTTATTGGCGGCTACC		12116	TGAGGTGGTGGGTGGGGAGGAGGGGGTATGGCACTCAAAG
7	ACCTACGTCCAGAATACGGCTGGATCACGGTACCCCGTAG		1291	GGGTTGGGGATAGGGTGGGGGGCTGATACTTCTGCTTTTC		9718	TGGGTGGGAGGGGCTCTCGGGGGGTCTTCCTAGGTTTGGT
7	ACATCAATTCTGGACCACTACACGGAAAACCGCGGTAGCC		1275	TGGTGGGAGGGTGGGGGCCGTACTGACCCTGGAGGTCGCT		9307	TGGGCGGGAGGGGATTCGGGGGGCACCGTTTTTTTACGGT
6	TTTGGCTTGAACTCGTTGTGATTCATCCATGAAATAGTCC		1205	GTGCGTTGGGTGGGCGGGGTGGAGGAGGTGGGGTGTCGTA		8902	TTCGGGTGGGAGGGGTATTGGGGGGCCTTCTGTTATGGTT
6	TTCGTTCCGAACGGCCTGGGCCAATGCGTTGATGCTAATT		1132	TTAGGCGGTGGGTGGGGGCGGAGGAGGGCCCTGCGGTTTA		7786	CGGGAGGGGATCGGGTGGGGGGACTGCATCCATCTCTATT
6	TTCACGAGTGGAGAGCACGCCGATCTTATGTGTCTGCTCC		1064	TCAGTGTTTCGGTGGGTGGGAGGGGGCTCTTTTACTTGCG		6869	TGGGCGGGGATAGGGAGGGGGGATCTCTACGGGTTGGCCA
6	TTAGGTTGAGAATGCCGGCATGAGTCACCAGGGCGGAGCT		1056	GAGTGGCGGAGGGTGGGGAGGTGGGGGCCTGACTGGGCCT		6588	AGGGAGGGGATCGGGTGGGGGGACTGCATCCATCTCTATT
6	TGTGCCCTTCCGAGTTCTCGTGTGCCCAGGGGAAAGTACG		1048	CGGCGGGTGGGTGGGGGCACCGGTTCTTGTTTCTCGCATT		5269	CGGTGGGAGGGAGGGGGGTGCTTGCTCGATTTCTGTGATC
6	TGGGGTGCCTAGATGCGGACATACATATTGACGTAATATT		1029	TGGGCGGGGATAGGGAGGGGGGATCTCTACGGGTTGGCCA		4162	TGGCGGTGGTGGAGGCGGGATGGGGGGGGGAATAGTTTGA
6	TGCATTCATTGAGGAGTCGCAATTTTGTATGCAATCCGGT		922	CGGTTGGGAGGGTGGGGGGTAGTAGTTGGCGGTGACCTAT		4020	CGGTGGGAGGGCGGGGGCTTTCTTTTTCGCGGGTCAAGTA
6	TCTCGAAGGGCTTTGCTAGCGGGGTGTCATTTATCGCGTT		912	CGGGTGGGGCTGGGATGGGGGGATTATGTTCGTCCGTTTC		3617	TGGCGGGAGGGCGGGGGTTGCTTGTTTCCGGTTTTCGTGG
6	TCGTTGAATTTCGACGAGCGAAGGTGTCATTACGCGGACA		898	CGGGAGGGGTAGGGCGGGGGGAGTATAATGCGTACGGACG		3585	TTAGGCGGTGGGTGGGGGCGGAGGAGGGCCCTGCGGTTTA
6	TCGCTGGGGGAAGCGCCCAGCCTGCAGGGGATCGATGAAA		886	TTGGTGGGAGGGAGGGGGTCTCATCTAAGTTTGGTTCCGT		3024	GGAGGGAGGGTGGGGGGTCTGGCGCGTTATTTCGACACAT
6	TCGCTCAGGTAATGAGTGTACACTTCCCTTTGGGAGACCC		886	CGGGCGGGGTGAGGGAGGGGGGAGCCCAGTTTAGGGCGTG		2955	CGGTGGGAGGGAGGGGGGTCTCTTCGTTTCTCGCATGTAT
6	TCCTTCGGACCCGACCGTGAGGCGGACGTACTCTGGCGTG		872	CGGGATGGGGTTTGGGCGGGGGGCGCTTACTGCCTATTGC		2178	TGGCGGTGGTGGAGGCGGGATGGGGGGGGGATAGTTTGAA
6	TAGGTGGGTCCTTTCGTCCTCTGACCCCGGTTCCCGTGAC		862	GGCGGGAGGGTGGGGGGTTGGCACGTATCTTGATGCTTTG		2094	GTGGGAGGGAGGGGTTGGGGGGTTAATGAACTGCATTATT
6	TACCTCGATACTGGACTAGGTTCGGTGCCGGCTACGTAAC		843	TTGGCGGGTGGGCGGGGGTTTTTCCCTGGTTTGTAAGGTC		2056	GAGTGTGGTGGCGGTGGCGGGTGGGTTGGGGGAGCAGTTT
6	GTGCGTAGGAGGCGCTCTCGTATTGGCATGTGACCTCGGC		832	TGGCGGGAGGGTGGGGGCTGGTATCGGTTACATTCTGGAA		2012	GGGTTGGGGATAGGGTGGGGGGCTGATACTTCTGCTTTTC
6	GTGAATCCACCTTATAATACCTCTAGCGAGGCTAAGTTGC		832	GGGGAGGGGCCAGGGTGGGGGGAGATGATTGGTATGGCGG		2011	ATGGGCGGGGTTCGGGAGGGGGGGCTATCTAGGATAGCTT
6	GTACAGGTAGCTCGACCTAAAAGCTTCAACGCTAGGTCAT		828	TGGCGGGAGGGCGGGGGTTGCTTGTTTCCGGTTTTCGTGG		1945	CGGGTGGGGCTGGGATGGGGGGATTATGTTCGTCCGTTTC
6	GGGTAGTCCATAAACGTTTCTCTGCATACGCAAAGCTTTT		827	ATGGGCGGGGTTCGGGAGGGGGGGCTATCTAGGATAGCTT		1851	TTGGTGGGAGGGTGGGGGATCTTTTCGTTTGCGCGGTCTA
6	GGGCATGAAGGTGCGGGCCAGAGCCACGCAGGTACCACAT		808	TTGGTGGGAGGGTGGGGGATCTTTTCGTTTGCGCGGTCTA		1842	TGGTGGGAGGGTGGGGGCCGTACTGACCCTGGAGGTCGCT
6	GGGCACGTGGTACTCGCTCCGATGCGATCGGGTATTTGTA		798	TACTGGTGGGTGGGAGGGGGCCGACTATTAATGGCTTCAT		1615	CGGTTGGGAGGGTGGGGGGTAGTAGTTGGCGGTGACCTAT
6	GGCTCCTGCCATAAATGCCTCCGGTAACCTAACAGGTGGA		797	TGGGAGGGTGGGGTGATGGGGGGTCAGGCAATTGCGTTCA		1165	CGGTGGGTGGGAGGGGGGCTTTTTGTGTTTCCGTGTCTAA
6	GGCATCGTCCTTAGATACGATAGTCGAATCTCTTTGGGAC		797	CAGCTTCGGTGGGGGGGTGGGGGCAATCTTTGCTGTTTGT		1070	CGGCGGGTGGGTGGGGGCACCGGTTCTTGTTTCTCGCATT
6	GGACGATTTCTTTGGTGCGAAAGTGACAATACTGCATTCA		796	GTGGGAGGGAGGGGTTGGGGGGTTAATGAACTGCATTATT		901	ATGGTGGGTGGTGGGGGGGTTGGCTGGCCTAATGGGTTTT
6	GCCTGGGAGCATGTAACGTATGGAGGACTCCAAAGTTCGG		795	CTGGTGGGGGGGTGGGGGCTCTTGCGTGTCAGTTCCGATA		888	TGGAGGGAGGGTGGGGGCCAGGTTCAGCAAGTTGTCACCA
6	GCCAAGTGGAACATGGTGACTTCCAGATCACCAGAGGAAG		785	TCTGGGTGGGGTTCAGGGAGGGGGGTATGCTTTTATGCGG		864	GGAGGGTGGGAGGGGGGCCATTGTCTGTCTGCTTATGTTA
6	GCAGGTTCTAGGCCAGACTCATTGTATACCAGAGGGTGTG		782	CGGTGGGAGGGCGGGGGCTTTCTTTTTCGCGGGTCAAGTA		856	TTGGTGGGAGGGAGGGGGTCTCATCTAAGTTTGGTTCCGT
6	GATGGGTTAGCGACTCCAGAGGTAGATCTTAGGATCCTTG		715	GTAGGAGGGAGGGCGGGGGCCTTTCTGTGCTTTTATGCTT		847	CGGGAGGGGTAGGGCGGGGGGAGTATAATGCGTACGGACG
6	GATCGATGCTCCTTGTACAAAGAATTATCATAGGCAAGGC		711	TTGGAGGGCGGGTGGGGGTCAGTTGCGTTATTCTTGCGGG		830	GTAGGAGGGAGGGCGGGGGCCTTTCTGTGCTTTTATGCTT
6	GAGCTCGGAGAAGGCGGCATGCCCTAGGCATTGGATGGTG		681	CGGTGGGTGGGAGGGGGCCTTCTTGTCTCTATTTGTTTCG		814	TGGGTGGGGTGCGGGAGGGGGGTCTCTCGGATGGCTATAT
6	GAGAGTGCAGCCGTATTCGAATTTATTCAGGTCACTGCAG		655	CGGGTGGGGATTGGGTGGGGGGTGTGTCCCAATTCGTAGG		756	TGGCGGGAGGGTGGGGGCTGGTATCGGTTACATTCTGGAA
6	GACTTGAAGCGTGTCATTGCACACAGCGATCCGGGCGAAA		648	CGGTGGGAGGGAGGGGGGTCTCTTCGTTTCTCGCATGTAT		712	TTGGAGGGCGGGTGGGGGTCAGTTGCGTTATTCTTGCGGG
6	CTGTGCCGGCGTCTGGTGTCCTGGGCTTTACGACAGTGTG		646	GGGTGGGGTACGGGAGGGGGGACAGTTGCGCAATGCTAAG		672	CTGGTGGGGGGGTGGGGGCTCTTGCGTGTCAGTTCCGATA
6	CTCGGAGGGACTCAAGGATGTTTTAAGTTGGGTTAGCCTT		644	TGGAGGGAGGGTGGGGGCCAGGTTCAGCAAGTTGTCACCA		664	CGGGTGGGGCCTGCCGGGTGGGGTGGTGCGTACTGACATA
6	CTAGTCCGGGACCCCTGTTCAGATGCACCTCTCTCAACCC		643	TCTGGTGGGTGGGAGGGGGTGATCCTTTTAGTTGCTTACT		642	TTCGGCGGGTGGGCGGGGGCCGTTTGCCTCTTAGCTTCTT
6	CGTTGGGAGACCGACCGGCCAGGTGCATACGGTTAACGAG		635	TTGGTGGGAGGGTGGGGGCGTCAGATTGTGCCGTGTTACT		638	TCGTGGGTGGGGATTGGGAGGGGGGTTTTACTAGTCTAGT
6	CGTGTAGGGTAACACTAAGGTTGGTAACACGCAAGAGTCT		614	GTTGGTGGGAGGGTGGGGGCTCACTGGTGTTCTCAATAGA		624	GGTGGGCGGTGGGGGGGTCGCCGGTGGGCCTTCTTACGAT
6	CGGGTGGGGTGTTACGTGCGCGGTAGGTTTGTAAATGGCT		611	TGGGTGGGGTGCGGGAGGGGGGTCTCTCGGATGGCTATAT		624	CGGGATGGGGTTTGGGCGGGGGGCGCTTACTGCCTATTGC
6	CGGCGCTGACAGTCATAGCCTCAGGTACTGAGCACTGCCT		610	CAGTTGGTGGTGTGCGGAGGGTTGGTGGAGGGGGCTATGG		623	TGTGGAGGCGGGCTGGGGAGGCGGGGGAGCCACTTCATCG
6	CGGAAGACTGTCAAACAGTGATGATTATAACAACCCAACG		580	GGAGGGAGGGTGGGGGGTCTGGCGCGTTATTTCGACACAT		617	GGGTGGCGGAGGGTGGGGAGGTGGGGGCCTGACTGGGCCT
6	CGCGGCCTTCCTGCGGGCCGGTCGCCAGCTGACGCGCTTG		579	TGTGGAGGCGGGCTGGGGAGGCGGGGGAGCTACTTCATCG		613	TTGGTGGGAGGGTGGGGGCGTCAGATTGTGCCGTGTTACT
6	CGCCTTGTGCTTTTTGGAGACCTGTTATCTAGACAGCGAT		560	TGGGCGGGGATGGGAGGGGGGTAAGTCTCGGCTCAGCCTG		594	GGTGGGAGGGCGGGGGGCGTTCTATGGTCTCTTGTCTGTA
6	CGCACGTCGACGGAGCCGTTTTAGGCCAGAGGACGCCAAC		551	GGTGGGAGGGCGGGGGGCGTTCTATGGTCTCTTGTCTGTA		588	CGGGTGGGGATTGGGTGGGGGGTGTGTCCCAATTCGTAGG
6	CGAGTAGTGGTGTGTACTCTTGTATAGGCCGGGGTCACCG		547	ACATTCGGATGGGAGGGTGGGGGCCCAGTTTTTGCCGTAT		551	GTTGGAGGGAGGGCGGGGGCCTTTCTGTGCTTTTATGCTT
6	CGAACTGCGACTGCGGACAGCCCCCCTGGGCACGTAGATT		534	CGGTGGGTGGGAGGGGGGCTTTTTGTGTTTCCGTGTCTAA		516	TGGGAGGGTGGGGTGATGGGGGGTCAGGCAATTGCGTTCA
6	CCGCGGGGTCCAGGTAGGTGGGTCGCGGACATCGGAATAT		531	CGGTGGGTGGGAGGGGGTCGTCTTCCCTTTTTCTGGAAGC		510	TGGGCGGGAGGGGATTCGGGGGGCACCGTTTTTTACGGTT
6	CCCTATAATCCCAGTCTAGTTCCCGTACCTTTTCCTGGGT		530	TTGGCGGGGGGGTGGGGGTTCATATTCCAGCGTTGGCCAT		504	CGGTGGTGGTGGGTGGGGTGGAGGGGCCTTGCTGTTTTTT
6	CCCAACACCGGCTGGTAATTACATCATTATGAAGGCTTTC		527	CGGAGGGCGGGTGGGGGGCTTAATAGCATTATGGCAGCGA		495	TGGCGGTGGTGGAGGCGGGATGGGGGGGGAATAGTTTGAA
6	CCATTGGACAAAGGTGATTCAAACCGTTTCTTCATCGGTT		526	CGGGTGGGGCCTGCCGGGTGGGGTGGTGCGTACTGACATA		491	GGTGGGCGGTGGGGGGGGTCGCCGGTGGGCCCTCTTACGA
6	CCATCTCGGGTGCATCATAGACGAGGCGGCGATTTGGGAA		521	TTGGCGGGTGGGAGGGGGTTGGACATCTTATTGCTTGGCT		471	CGGGTGGGAGGGGCTCTCGGGGGGTCTTCCTAGGTTTGGT
6	CCAGTATGCGTCGCATGGGCGATTACATCAAGAGTTTTGT		507	TCGGGCGGGGTAAGGGCGGGGGGTATAGTAGTCTAGCGTC		456	GCGGAGGGAGGGAGGGGGGTTGTTCGATGTTTTTCCTAGT
6	CATTCTAGGCCTAAAGAAAGATGGGCCCAAGTTCCGTCGT		506	TGTAATTGCGTGGTGGGAGGGTGGGGGAAGTGTTTCCGGA		453	TCTGGTGGGTGGGAGGGGGTGATCCTTTTAGTTGCTTACT
6	CATGGTAGTTCAAAGCCACATCAGTGCATCGCTGCTTTTC		506	CGGGAGGGGATCGGGTGGGGGGACTGCATCCATCTCTATT		433	CAGTGGTGGTGGGTGGGGCGGAGGGGCCTTGCTGTTTTTT
6	CAGCGTCTTCAGAGCACGGAGCCCTTCTTACGAGGGTATG		503	CGTTGGATGGGTGGGAGGGGGCTCTAGCTGTGCCGGCTGA		431	TGGGAGGGGATCGGGTGGGGGGACTGCATCCATCTCTATT
6	CAGAAAGAGGCTTTGTTGGTCACTCCGAGCCCTTGCGGGG		500	GGTATGGTCGGTGTTGCTTATTCGGTGGGAGGGAGGGGGA		423	TGTGGAGGTGGGCTGGGGAGGCGGGGGAGCTACTTCATCG
6	CACTAGGACTAGACCACCTGACACACTACGTCAGATACCG		495	TGAGGTGGTGGGTGGGGAGGAGGGGGTATGGCACTCAAAG		418	TGGTGGGAGGGAGGGGGGAGAACGTGCTACAATGAGTCTT
6	CACGTCACCCACACTGTCGGTCTCCTTTCGAAATTAGAGT		489	CGGTGGGAGGGCGGGGGTAGTCACACATGCTTACGTTTAC		392	TGGGAGGGAGGGGACTTTATGGGGGGTACGTGTTATGCCT
6	ATTTGGACCAGGGCCGACATTGTCAAAGGAGCCATATCGT		485	AGCGGGTGGGGCTCTGGGAGGGGGGATGAGTGCTGTTCCT		384	GAGTGGTGGAGGGTGGGGAGGTGGGGGCCTGACTGGGCCT
6	ATGGGGACGTAGTCCGCGATTATACAGTTCTAAAGACTGT		481	GTGGCGTTTCTTTCTTGGTGGGTGGGAGGGGGCCATAAAG		381	GTGCGGTGGTGCGCGGGTGGTGGGGTAAGGGGGGCTGGGT
6	ATGGCTATGGCGGGATGCCACGCGCCTAGTGTAAAAGCCT		472	TGCCAGCGCTGGGTGGGGACATATGGGTGGGGAGGCCTTA		380	GTGCGTTGGGTGGGCGGGGCGGAGGAGGTGGGGTGTCGTA
6	AGTCGAGGGTATCACGATTCATCAGGGCAGACCCTTCCTG		471	TTCGGCGGGTGGGCGGGGGCCGTTTGCCTCTTAGCTTCTT		379	GGAGGGAGGGTGGGGGGCTGGAGGTTGTTGAATCGTACTA
6	ACTTGCTTGTGCAAACCACGAATTACGCATAGCGTTAGGT		464	CGGAGGGAGGGTGGGGGCGATCTTGGATGATTATGACATT		374	TACGGAGGGCGGGCGGGGGTCATGGTCCTTACCCTTTCGC
6	ACCGTCAGCCGAACTTTGGCAAAGGGCACCTATTCGTCCC		461	TACGGAGGGCGGGCGGGGGTCATGGTCCTTACCCTTTCGC		373	GGAGGAGGTTGGGTGGGGAGGAGGGGGCCTAAAGGTTCGA
6	AAATGCAGGTTCTCGACGGCGGCAAGAGGGCGAGTTCAGT		461	ATATGGTGGGAGGGAGGGGGCCGTGTATGGTGTTTATGTT		369	GTGGAGGCGGGCTGGGGAGGCGGGGGAGCTACTTCATCGT
5	TTTCTAGGCCTTTTGGAATCATATTATCGGATAACCCCGC		457	TGGCGGGTGGGCGGGGGTCTCGCGCTTATGCTTTCAAGTC		364	TGAGGTGGTGGGTGGGGAGGAGGGGGTATGGCACTCAAGG
5	TTTAATTTCCCTAAAGGGGTGGCCCGTGCCGGTCGCCGGG		452	GATGGTGGGTGGGAGGGGGCCGGTATTCCTTTCGCTGTGT		362	TGTGGGCGGGGATGGGTGGGGGGTTTGTTGCGTTTTCAGC
5	TTGTCGATTCACTTAGTTTCCGTAGCTGATCAATTCGAGG		451	TCGTGGGTGGGGATTGGGAGGGGGGTTTTACTAGTCTAGT		356	TGGGACGGGGTTCGGGTGGGGGGACTTATTGGCGGCTACC
5	TTGGTTTCGCTCTGACTTATAGCTGAGGTGAGATGTGGTT		439	CATGGTGGGCGGGAGGGGGCTTATTTACATCGACTGTTTA		355	TGGTGGGAGGGCGGGGGCCTCGGCTTTTCGAGTTATTTAG
5	TTGGGGGGGCACAGAAGAGGATAGCGCCGATTCACCCGAT		427	CGGGAGGGGTCTCTGGGTGGGGGGCCTTATTGATTTTAGG		355	TGGAGGGTGGGTGGGGGCGCTTTAGGTTGGCTTCAGTTTT
5	TTGGGGAGATCTTTCAGATTAGCATCTGCCGGCGTGTTGT		419	ACTGGGAGGGGTTTGGGCGGGGGGATTTCAACTATTCACT		341	TGGTGGGTGGGAGGGGGTCTTTCGCGACTCAGCGGGTTCT
5	TTGCTGACAATTTACTAGGATCAATTTAGGCTGAAGGACT		410	GCGGGAGGGTGGGGAGTTGGGGGGCTTACCTTGGTTTGTG		339	TGGAGGGAGGGTGGGGGGTAACGGGACTAAGCTCGGTATT
5	TTGCATGCTGGGTGTGATCATTCGACGCCCTAAGTGCCTT		409	CTTGGTGGGTGGGCGGGGGAACTTCCTTCTTCCACTTTGT		337	GCGGGAGGGAGGGGATTGGGGGGTTTTCGACTTCAAAGCT
5	TTGCAACACGGGGCCCCCAGTAATCTATTCCTAGACGAGT		402	TTCGGTGGGGGGGTGGGGGCTCGGTTTGTGTACATGTAAT		335	GTTGGTGGGAGGGTGGGGGTCTCGGCGCTTTCGGTCAACA
5	TTGAGGCTTTTGTGCGTAATATAACAATATTTGCCACGTA		400	TGGGCGGGGTTTAGGGAGGGGGGCTAGACGTTCTGCCTAT		332	TGGCGGGAGGGAGGGGGTGTTTGTCTGCTTAGGGGTTTTG
5	TTGAGAGAAGGTCTGCTCTGAGGCGTCGTAACGTTGCATT		399	TGGTGGGGGGGCGGGGGTTATTGTGTTTACGGGTATTCAA		332	TAGGCTGGGCGTGGTGGGGGGGTGGTTGGGTTTTTGCGCA
5	TTCTGCGGATTTGAATCATTCGGGCGCGAGTCTAAATGCT		399	CGGTGGGTGGGAGGGGGAGACTCTTGCTTCTATGCGTCTT		331	TTGGCGGGTGGGCGGGGGTTTTTCCCTGGTTTGTAAGGTC
5	TTCGTATCTCAGAGAATAAGGGCCTGATTAGGGATCTTTC		398	GTGCGGTGGTGCGCGGGTGGTGGGGTAAGGGGGGCTGGGT		331	CCGGTTGGGAGGGTGGGGGGTTGATGGGTTGTTTATGCTT
5	TTCGCTCGGTGGGGTGGGTAGGAGGACGCCTTGATAGCGC		396	CGGTGGGTGGGTGGGGGCTCCTCCATCTTTTGTCTGTTTC		328	CTGGTGGGAGGGTGGGGGTTTGTTCGTCACTTAACATCAT
5	TTCATAACGATGCTACTATCTAGTAGACGGTCATTCATGA		391	TGGGAGGGAGGGGACTTTATGGGGGGTACGTGTTATGCCT		327	GGGGAGGGGCCAGGGTGGGGGGAGATGATTGGTATGGCGG
5	TTCAAATTATGTCCCATTACGATTCTCTAGGTAGTCCCAT		385	GGAGGGAGGGTGGGGGGCTGGAGGTTGTTGAATCGTACTA		325	GTGGCGTTTCTTTCTTGGTGGGTGGGAGGGGGCCATAAAG
5	TTAGTATTTGGATGCAAACCCGGACTTTGGTATGCCCATC		380	CGGTGGGGGGGTGGGGGTAGTCAGATACTTTGTCGTCACT		325	GTGCGTTGGGTGGGCGGGGTGGAGGAGGTGGGGGTGTCGT
5	TTAGGGGTGAGGGCCACGAATTGGTGTGCTTGTGACCTAA		377	CGGTGGGTGGGCGGGGGGTAGTGGTCGCTAACAGGTGTTC		319	CGGGCGGGGTGAGGGAGGGGGGAGCCCAGTTTAGGGCGTG
5	TTACTTAAGATCCTCCTCACCCGAGCATCCGCCTGTAGGA		375	CGGTGGGAGGGTGGGGGCCAAATGCGTAACCTGGCGAACC		319	AGCGGGTGGGGCTCTGGGAGGGGGGATGAGTGCTGTTCCT
5	TTACCAAAGCTCGTGAAGATCCGCCATAAACGCTCCGGCT		368	ATGGGTGGCCGGGAGGGGGAGTGGGGGCCTATCTGGTATG		316	TGGCGGTGGTGGAGGCGGGATGGGGGGGGATAGTTTGAAT
5	TGTTGGCAACCGGGTACTCCCATACCAGATTCTCTCGCCT		366	GTTGGTGGGAGGGTGGGGGTCTCGGCGCTTTCGGTCAACA		315	TGGGAGGGTGGGGAGCGGGGGGCTTAACGTTCTAGATATA
5	TGTTAGGTGCCTTACCCTGCTGCGGATCCTACTTACAACG		363	GGAGGGTGGGAGGGGGGCCATTGTCTGTCTGCTTATGTTA		315	TCTGGGTGGGGTTCAGGGAGGGGGGTATGCTTTTATGCGG
5	TGTTACCCTGACCGTGCCATAAGGGTCCATTAAGTGCCAT		354	TCTACAGTCGGTTATCCATTTCTGGCGGGTGGGTGGGGGC		310	GGTATGGTCGGTGTTGCTTATTCGGTGGGAGGGAGGGGGA
5	TGTCCGTTCTAATCTGCGGAACATCATCTTCAAGATGGGA		348	CGCTGAATGTGTGCTCTTCTTGGTGGGCGGGTGGGGGTAA		307	TGTGGAGGCGGGCTGGGGAGGTGGGGGAGCTACTTCATCG
5	TGTACTCTCACATGGCGGTGGAAAGAGATCAGAATCGATA		344	TGGTGGGTGGGAGGGGGTCTTTCGCGACTCAGCGGGTTCT		305	GGTGGGCGGTGGGGGGTCGCCGGTGGGCCCTCTTACGATT
5	TGGTTACGCAGGTGGGCACAGATATATCGTCTGGACTGCT		339	CGGCGGGTGGGTGGGGGGTCACGGTTTTATTGAGGCACGG		305	AGTGGCGGAGGGTGGGGAGGTGGGGGCCTGACTGGGCCTT
5	TGGTGGAGGCTCAGGGTGTAAAACGGACCAACCTTCGTGG		336	CGGCGGGAGGGTGGGGGTTGCGATTTCGATGCTTATAGGT		304	TGTGGAGGCGGGCTGGGGAGGCGGGGGAGCTACTTCGTCG
5	TGGGTGTTCGATGCGAGGGTACAAAGACGGGGTATGACTA		335	TGGGAGGGTGGGGAGCGGGGGGCTTAACGTTCTAGATATA		301	TGGAGGGTGGGTGGGGGGTCTGGCGCTGAGGTCTTATTTT
5	TGGGTATTGTCAGGTGCCACTAAAGGAGGTGCAGGCGGTG		335	GGGGAGGGGTAGGGAGGGGGGACGTCATCATGTACGGCGT		300	TGGGCGGGGATGGGAGGGGGGTAAGTCTCGGCTCAGCCTG
5	TGGGATCTGGTGTTTAGGAAACTCCATCCTGCCTGACGCG		335	CTTCGGTGGGTGGGTGGGGGTTACGTTATCCCGCTTACTT		300	GGCGGGAGGGTGGGGGGTTGGCACGTATCTTGATGCTTTG
5	TGGGAAATACACTCACATGATCGGGGACTGAGCGATAAGA		335	CGGCGGGTGGGTGGGGGCTGTCGTCCTTGTGATTTGGTTG		294	CTTGGGAGGGTGGGGTGTTGGGGGGCTTACGGTGTCTTTC
5	TGGCCCGTTTAGGCCGAGTGCCCCTCAGCACATCTATAGA		334	CGGTGGGAGGGTGGGGGTATTTTGCTTCTTCGGCAAGGGA		292	TGGGAGGGGAGAGGGAGGGGGGTTCTTTCTCAGTTGTCTA
5	TGGCATGGCTAAGACTCATCCACATACACAACCGCACGCG		332	TCATGGTGGGGGGGTGGGGGCAGTGTGCTTGGTTTTTTAG		286	GGTGGGCGGTGGGGGGGTCGCCGGTGGGCCCTCTTACGGT
5	TGGCAGGCATCTATCGTGCAGGCAGAGTTTTACTCGCGGT		324	TGGGTCGGGGTTGGGAGGGGGGAAGCCAGGTCCGGGAAGG		280	TCATATGGGAGGTGGGATGGGGGTGTGGGGGATAGACTTT
5	TGGAGTTGAGTTGTGTAACCAACGGTCAGCTGGAATATGT		323	TGGTGGGAGGGCGGGGGCCTCGGCTTTTCGAGTTATTTAG		275	GTTGGTGGGAGGGTGGGGGCTCACTGGTGTTCTCAATAGA
5	TGGACTGTTTCAGGGGGGTGTAATTTCTTGCTCATCTGCT		322	TTGGTGGGCGGGAGGGGGTCGATCTATTCTCTTAGGCGGT		267	TGGTGGGAGGGGGGGGGCAGGTTGGTGTTTCTACTAGTTT
5	TGGACCGCGGGGCAAACCTGTACTCCGCCGCGACTTCGTT		319	TTTGCATGGTGGGAGGGGGGGGGCTGGTTACTCCTTGCAT		266	GTGGGCGGTGGGGGGGTCGCCGGTGGGCCCTCTTACGATT
5	TGCTTCCAAGGTGAGTAAACGGTCATTGTAGATTTTCTGT		318	TTCGGAGGGCGGGCGGGGGCCTTTCCTGCCAATTTGCGGC		260	TCATGGTGGGGGGGAGGGGGTCTCGATTTTGCGTTCTATC
5	TGCTCAACGACACTTTCAGGCTTGCTTCTTCAATCTCGGT		315	TGGGAGGGTGGGGTATCGTGGGGGGTGTTCGCTCGAGTTT		258	CGGTGGGTGGGCGGGGGGTTGGTGAGCCTGTAATGGTTTT
5	TGCGTTCTGGTCCTGGAACTCGTGGGTCATCGTTCACCCT		315	CGGTTGGGCGGGAGGGGGTCCACTGTTCGGGTCCTTTAGT		252	CGGTGGGAGGGCGGGGGGTATGAGATCGGTTGGTTGTTGC
5	TGCGCGTCCGATGGAAAGTGAGCCGTAACTGCGACTAGAG		314	TCTTTGGTGGGGGGGTGGGGGTAATGCCGTGTATCCGAGG		250	ACTGGCGGGAGGGTGGGGGGTAGTGACTTTTTCGTCTCGG
5	TGCGCGCTAATTGATTTGCCCTGCACTCTCAGTTGGATAT		313	TTGGTGGGAGGGTGGGGGGCTGTAACTAATTTCGTCTCAC		248	CGGCGGGAGGGAGGGGGGTTGCCTTTCGGATGATACATAA
5	TGCGAACACCTATATCGGTACAACCGGTGTCTACGATTCG		312	TGGCGGGGGGGTGGGGGTTTCCCTTCAGCGGTTTAGCTCG		247	CGGTGGGGGGGTGGGGGGCTCTAGTCGCGATCTATTGGGA
5	TGCAATACTACCCGTGATGCGCACATTAATAGCTTTTAGC		311	TGGCGGGAGGGAGGGGGTGTTTGTCTGCTTAGGGGTTTTG		244	TGAGGTGGTGGGTGGGGAGGAGGGGGTATGGCGCTCAAAG
5	TGATCTAGGATCGGTTCTGCCAGCTGCAGAATCCAAAATC		307	CATGGTGGGGGGGTGGGGGACACTTTGCGCTCAATGTCTG		242	GGTGGGAGGGAGGGGGGTGCCAGTTCAATGCCGGGTCGAG
5	TGATCCTTTCCGGAATGACTGTCCAGCACAACCCATCCAG		305	GTCGGTTTAATTTCTTCTGGCGGGCGGGCGGGGGCCTCTG		239	GTCTTCATGGGGTGTATGGGTGGGGGAGTGGGAGGGCTCT
5	TGATCACCGGGAGCACGGCTACTCTCGAGCTGCGGTAGAC		305	CGGTGGGTGGGCGGGGGGTTGGTGAGCCTGTAATGGTTTT		239	CAGCTGGTGGTGTGCGGAGGGTTGGTGGAGGGGGCTATGG
5	TGATACCGCGCCATCCAGTAGGTATCACCCACACCGTACA		305	CGGCGGGTGGGTGGGGGACTAGCGCGTGGTGTTGCGGGTC		237	GTGGGAGGGAGGGGTTCGGGGGGGTAGTTGACAGTTTAGG
5	TGAGCAGGGTTCCTCCAGCTTTTGGTAAAAGGGATGACCT		302	GCCGGGCGGGGTCGGGAGGGGAGGTTGTTCAATAGGTGCC		236	TGGGCTGGGTGGGGTCGGGGGGTTCGATATGCCGATTTGC
5	TGACCTTATGTTTGATATGGCGTGTTTGCACGGAGGGCGC		299	CGGTGGGGGGGCGGGGGTCTTACCATGCTGAATGGATCGT		236	GAGTGGCGGAGGGCGGGGAGGTGGGGGCCTGACTGGGCCT
5	TGACCACATCGGATCGACCTTATCCTCGTCCGTTTCTACT		296	TGGTGGGTGGGTGGGGGAGTGTATTGACCATTTGCATGCC		236	GAGCGGCGGAGGGTGGGGAGGTGGGGGCCTGACTGGGCCT
5	TGAATCTTATCTTCTATGGAACTGGATACAGCGGGTTTAC		295	TTGGGAGGGGTATGCGGGTGGGGAGGCCTTTATGTGCAGA		235	GGTGGGCGGTGGGGGGGCCGCCGGTGGGCCCTCTTACGAT
5	TGAATAAAATCCTTGTACTGGGCCAAAGGGCAAAGCCATG		295	TGGTGATTGATGTGGGTGGGAGTGGTGGGGGCGCTCTTAG		235	GCCGGGCGGGGTCGGGAGGGGAGGTTGTTCAATAGGTGCC
5	TCTTGGTGGCGCTTCTCCGAAGGTCAACGACTTTAAATTG		293	TGGTTGGGAGGGCGGGGGTGTGATTGCGTCATGCTTGGGT		235	CTCGGTGGGTGGGAGGGGGCCTCATCCAGTTTTTCTCGCT
5	TCTGCCACTCCCATTAATTTCTTCACCTAGAGGGTCTCCT		292	TGGAGGGAGGGAGGGGGCTAACCGCTGGGCGATACGTTCA		234	GGGGTGATGCGGTCGTGGCGGTGGTGGGGTGGAGGTGGTT
5	TCTGAGAAAATCCTAAGAGTAAACCCGACATTTAGTCATT		290	TGTGGTTGGGTGGGTGGGGGCCTTAGACTCGTCGCGCTCC		233	TTGGGCGGGAGGGGTTGGGGGGCGTGTCTCGCAATAAGTT
5	TCTCTTGCGCCTTCTGGGGTTCAGTTCGGTAAGCTTACTG		289	GGTGGGAGGGAGGGGGGTGCCAGTTCAATGCCGGGTCGAG		231	TGTGGAGGCGGGCTGGGGAGGCGGGGGAGCTACCTCATCG
5	TCTCGCCCGGGATCTCTAAGGTCGACACATCGCGACCGTT		289	CTCACTTGTTCGCTTGGTGGGAGGGTGGGGGGTACCGTCC		229	TTGTGGGCGGGGTTGGGGTTGGGGGGCCGCGTTTTACGGT
5	TCTATAATTTGAGGCTTGGTTAACGTTCACAGCCCCTGGG		287	GGAGGGAGGGTGGGGGCTGTCTGCTTTGGTCTAGCCTGGT		227	TATGGGAGGGAGGGGTTGGGGGGCCACCAGTCGGTATCCT
5	TCGTTGGGGGTGTTTGCCAGTTCTGTAATAATTTCTGTTA		287	ACTGGCGGGAGGGTGGGGGGTAGTGACTTTTTCGTCTCGG		225	CAGCTTCGGTGGGGGGGTGGGGGCAATCTTTGCTGTTTGT
5	TCGTGTTAATGTAATGGTTAAAGACCCTCAAGTCTTTTCC		286	GGGAGGGGTAAGGGAGGGGGGTTATGGCGGATCTAGGACG		224	TTCGGAGGGCGGGCGGGGGCCTTTCCTGCCAATTTGCGGC
5	TCGGGGTGCCAGCGGAGGTAGTCTATGGCCGGTACCAGCT		284	TTGGGAGGGTGGGGATGAGGGGGGTTCGCGGTGCGCGTGA		224	GGGTGGGGTACGGGAGGGGGGACAGTTGCGCAATGCTAAG
5	TCGGGGTCTTTATCTCCACTGGTTGCTCGTCCCGAATACG		283	TGGCGGGTGGGCGGGGGTCTGCATTCAAACGTGGGTTCGG		224	CAGTTGGTGGTGTGCGGAGGGTGGGTGGAGGGGGCTATGG
5	TCGCTTCAGTTATCCCGACGGGCAAGTTCACCATGACTCC		283	GGTGGGAGGGCGGGGGCTGTTATGTACTTCCTTTTCCGAT		223	GGTGGGTGGTGGGGGGGTCGCCGGTGGGCCCTCTTACGAT
5	TCGCTCTCGTCCGTTCCGTTTCCAGCCCCCCCCAGGGGAA		283	ACTGGTGGGTGGGCGGGGGTTGACGGTTTCTGGGTCTGTT		222	TGGGAGGGCGGGGCTGCGGGGGGTCTCTAGGTCGCTGGAT
5	TCGCGTTTTTTTTGGGCCGCCAAAGTGGACCTGTATCCAA		282	TTTGGCGGGGGGGTGGGGGTTCGTTGCGAGCGGCTCAGGT		221	TGGGTTTGACGGTGGAGGTGGGGAGGGGGAGGTCTTGTTT
5	TCGCCCGGTTTTTTTTGCTTCTACGTGCAGAACACTCCGG		281	TGGTGGGGGGGTGGGGGCCATTCAATGACACTAGTCCACG		219	TGCGGGTGGGAGGGGTAGGGGGGTATCTAGGCTTTGTGCT
5	TCGAGTCAGCCTCCCCTAGTTCCACGCCGATCACGCGTAC		281	TCATGGTGGGGGGGAGGGGGTCTCGATTTTGCGTTCTATC		219	GAGTGGCGGAGGGTGGGGAGGTGGGGGCCTGACCGGGCCT
5	TCCTCCTACCATCGGACTTAGAATGCCGTCTATTGGTGTG		280	ATGGGTGGGGTTTGGGAGGGGGGTTATCAGACGAGTCTAC		218	TCAGTGTTTCGGTGGGTGGGAGGGGGCTCTTTTACTTGCG
5	TCCGTTACGTTATAATTCTTAGATGCGCGATAGGCGTCGT		279	TGGAGGGTGGGTGGGGGCGCTTTAGGTTGGCTTCAGTTTT		215	TGTGGAGGCGGGTTGGGGAGGCGGGGGAGCTACTTCATCG
5	TCCGTCATAGTGGCAGCGGCGCAGGGCCTACTATGTTACA		277	CTGGTGGGAGGGTGGGGGTTGCGTAAACGGCATAGAGTAT		214	CGGGTGGGGATGGGGGGGGGGATGTTCCGGAGTGTTCATA
5	TCCGGTCTAGCTTAACTGGTGGGCACCGCTTTTAACCAGA		276	TGGAGGGTGGGCGGGGGTCACGCAACTAGGTTGCTCTGTC		212	ATATGGTGGGAGGGAGGGGGCCGTGTATGGTGTTTATGTT
5	TCCGACCATTCTGGTTTCTACACTTTTTCCTCTGGGAACA		276	TAGCATTGGCGTGACTTCTGGTGGGGTGGGAGGGGGCCGC		212	ACATTCGGATGGGAGGGTGGGGGCCCAGTTTTTGCCGTAT
5	TCCCTTAGACTCTTTATCACGTGCCTAACTGGACCGCCTA		276	CGGCGGGCGGGTGGGGGGCTGTACTAAATCTAGATGGGCC		208	GAGGAGGTTGGGTGGGGAGGAGGGGGTCTAAAGGTTCGAT
5	TCCCGGTAAGATTGGGTGTGATAGTGTCCAAGAGCGTGTT		275	TGGTGGGTGGGAGGGGGTTGCGGTCACTGGCCAATGGCGT		206	TCATGGTGGGGGGGTGGGGGCAGTGTGCTTGGTTTTTTAG
5	TCCACATGGACGGACCAGGAAACGGCGTGGCAAGGGGGCT		275	GTGGTATTGGGCGGGGTCTTCGCGGGTGGGGAGGTTAGTC		206	CGGTGGGTGGGAGGGGGCCTTCTTGTCTCTATTTGTTTCG
5	TCATAGGTGGATCCGTGTCTTTCCGTCACGTTCTTAAAGA		273	TGGAGGGTGGGTGGGGGTTTCACGTTTACCTATTGGAGTT		205	TTCGGTGGGGGGGTGGGGGCAGGACCATGTCGCTCGTTTA
5	TCAGGGGGGCGTGGGATTGGGTTTCGGGGTCTTTAGGCTT		273	TGGAGGGAGGGTGGGGGCTTTGAAGGGTCACGACAGTTTT		205	TGGGAGGGGGGGAGGGGGGTCTGTTACTCATAGTCGACGA
5	TCACCCAATTCGCTCTTTTTTTACATAGTGCGTGGTTACA		272	TGGTGGGAGGGAGGGGGGAGAACGTGCTACAATGAGTCTT		205	TGGGACGGGGAAGGGAGGGGGGTGAGTTCGTTCGGGTATT
5	TATGCTTCTGGGCTTAAGTAAAATTTGTGTATACGCTCAG		271	TTTGGTGGGTGGGCGGGGGATTCCTCGTGCTCGTTCTGAC		205	CGTGGAGGCGGGCTGGGGAGGCGGGGGAGCTACTTCATCG
5	TATGCAGCTGTCTGCGCGTTCAAATCCACGCTTTTTCGTG		271	CGTGGAGGGTGGGTGGGGGCCCCATGCTGACTAAAGGCTC		204	GGAGGAGGTTGGGTGGGGAGGAGGGGGTCTAAGGGTTCGA
5	TATCCACGTATAAATGCTATACGGTTACCCTCGATATTCT		270	TTACTGCTTCTGTTTATTCGGTTGGGTGGGCGGGGGTTTA		202	CGGTGGGTGGGAGGGGGAGACTCTTGCTTCTATGCGTCTT
5	TAGTTTGGTGCGCCTGTCGAGTAATTTTATACTGAGGCTT		269	CAGGCGGGAGGGAGGGGGCTTTGGCTATGTGTTCATAGCG		201	TTTGGTGGCGGTGGGTGGGGGTGGAGGCGGGCTGTTCCCG
5	TAGTGGTGTCGTAGGGAAGCCGTTTGGTCCGACATGGTTG		268	GTGGGAGGGAGGGGTTCGGGGGGGTAGTTGACAGTTTAGG		199	CAGTTGGTGGTGTGCGGAGGGTTGGTGGGGGGGGCTATGG
5	TAGGGCACTGAACTTTTCACGTCAAAACTACGTGCGTTTC		268	CCGGTTGGGAGGGTGGGGGGTTGATGGGTTGTTTATGCTT		196	TGGAGGGGGGGCGGGGGCTTGTTAAAGGTTAGGTTGCTTT
5	TAGGCGAGGGGTGACGGTACGTTGGGGTGACATATGCCGT		267	TGGAGGGAGGGTGGGGGCCGTTCGTCGGGAAGAGTATTGG		196	TGCCAGCGCTGGGTGGGGACATATGGGTGGGGAGGCCTTA
5	TAGATGTATTTTCGTGGATGCCACAGGAC		267	GGAGGAGGTTGGGTGGGGAGGAGGGGGTCTAAAGGTTCGA		196	GGGAGGGAGGGGCTGGGGGGTCTCATCTTTAGTCATTAGT
5	TACTGGGGAACGTTGAATGAGGCGCAGCAAGTGGGCGTGT		266	GCGGGTGGGGTAGTGGGCGGGGGGATCATTTGCGAGCCTC		196	CGGTGGGAGGGTGGGGGCCAAATGCGTAACCTGGCGAACC
5	TACGACGAGTGCGTGCCGATATAGCCAACCCTGACCAGTT		262	TGGCGGGAGGGTGGGGGGTTTTTACAGTACTGGAGGTTCG		194	TGGGCGGGAGGGGATTCGGGGGGCACCGTTTTTTTTACGG
5	TACGACCTCATTATCGTTAAGACTCGGGATGTCAGTAATA		259	CGGGTGGGAGGGGCTCTGTTCGTTTGGGGGGGTTTTAGCG		194	CGGAGGGCGGGTGGGGGCCTAATTTCCTCAGCGCTGTAAG
5	TACCACTCAGGAGCTCCATAAAGTACGCATGCTGAGCTGG		258	TGGTGGGGGGGTGGGGGTCGCGCTTTTTGAGTGGGTCATC		190	CATGGTGGGCGGGAGGGGGCTTATTTACATCGACTGTTTA
5	TACACCGGGGCTTTTATCCGGCATTGGGAATCATTCTCAT		257	TGGCTGGGAGGGGGGGGGTCGTTCCATCGTTTCTCAGTGG		189	TGTGGGCGGTGGGGGGGTCGCCGGTGGGCCCTCTTACGAT
5	TACAACGGGAATTATCCCGGGATATAGGGACTTACTTAAT		255	ACATGGTGGGTGGGAGGGGGTTTCTCGGTGTTCAGGTTCC		185	CTGGGTGGGGTGCGGGCGGGGGGCCTGAATGGAATTCAAT
5	TAATGTGTAGGGCGTAGCAGGTTCATGGGGTGGACCCAAC		254	GCCTTGTCGGTGGGTGGGCGGGGGCTGTAGGTTATGTTAG		184	TTGGGTGGGGTAAGGGAGGGGGGCAAGTTCCCTTATTTTT
5	TAACCAGCGCCCGGGGTTGTAGTGCTAGTCAGTATAATGG		252	TGGTTTGGGAGGGTGGGGGGCTTAATACTTTGGTGGTAGT		182	TGTGGAGGCGGGCTGGGGAGGCGGGGGAGCTGCTTCATCG
5	TAAACGAGGTAGGACGCCAAGGCGAGTGCTTCTTAGGGAG		252	TGGGAGGGCGGGGCTGCGGGGGGTCTCTAGGTCGCTGGAT		182	CAGTTGGTGGTGCGCGGAGGGTTGGTGGAGGGGGCTATGG
5	GTTTCCCGGGTAGTTTAAATAGAATACAGGAGGTAAGTCG		252	GGTGGGAGGGTGGGGGGTGGCCTACTATGTGTGTAGTTCT		181	TGCGGAGGGAGGGTGGGGGGTCTCTGTTCCTGCGACTTTT
5	GTTTACTCCCGGGAACAACGGGGGCGGGGATGCACATGGG		251	CGGCTTGTCTTACTGGTTGGGTGGGTGGGGGATAGGTGCT		179	TGAGGAGGTTGGGTGGGGAGGAGGGGGTCTAAAGGTTCGA
5	GTTTAACCATTGTCATATCTATTCCATCCCTGACCTTCCA		248	TATGGGAGGGAGGGGTTGGGGGGCCACCAGTCGGTATCCT		176	GTGCGTTGGGTGGGCGGGGTGGAGGAGGTGGGGTGTTGTA
5	GTTGTAAAACGGTGATGCAGGCCTGTAATAAATCCGTCGA		245	GGTGGAGGGAGGGTGGGGGGTCGTGAGTCGCTAACGGTCG		175	TGGTGGGTGGGGGGGGGCTTCGGTACCTGCGCTTACTGGG
5	GTTGGGGGTTCTCGGTTGGGGGAATCAATCCAGATATGGA		245	CGTTTTCTTTGGTGGGAGGGAGGGGGACGATTTTGGCAGG		175	CTTGGAGGGGGGGTGGGGGCTGCACTCGGTATTGTTGGAG
5	GTTCGATGTCTCAAGCCTATTTTGGTCCCCCGTTAAAAGG		243	GGGAGGGGTAGGGCGGGGGGAGCTTCTAACGTCGGTTCCG		173	GGAGGAGGTTGGGTGGGGAGGAGGGGGTCTAAAGGCTCGA
5	GTTAGGACGATCAGTGACCTGTCGAGTGGCCGTTCCAAGT		242	TGGTGGGTGGGTGGGGGCGTTTCGCATACATTCCCGGTGA		173	CGGAGGGGGGGTGGGGGGATTCTATGCATTTTGCGCGTCG
5	GTGTTTCACCGCATGCAACCGAGATATTGTGCCCGGCCCT		241	ATGGGTGGGGTTGGGGCTGGGGGGCGTTCTTTTAGACTTG		173	AGTTGGTGGTGTGCGGAGGGTTGGTGGAGGGGGCTATGGT
5	GTGTGTTCGGTTTTCCCCGGGGCATGAAGGTTTTTCCCGT		240	TTGACGGAGGGTGGGCGGGGGTTCGCTTGCTTTTGTGGTC		172	GGTGGGCGGTGGGGGGGTCACCGGTGGGCCCTCTTACGAT
5	GTGGTTTGGAAGGAACAGCACCAAACTAGACTGTAATTGA		239	TTCCATGGTGGGCGGGAGGGGGCTCAATCGATGGGCAATC		172	GGAGGAGGTTGGGCGGGGAGGAGGGGGTCTAAAGGTTCGA
5	GTGGTTCGGTACGCCGATGTCGGAAACTCACGAGCTGAAA		238	TGGTGGGGGGGTGGGGGATCGGCATCACATTAGTCTATAC		171	GGGGAGGGGTAGGGAGGGGGGACGTCATCATGTACGGCGT
5	GTGGTAGTGGTAGTCAAATCTTGACGCCGATTAAATAGAA		238	GTCTGCATTGGAGGGAGGGTGGGGGTCTCCTGTGCCAAGC		169	GGCCTGGGCGGGAGGGGATTGGGGGGGCCGCGGTCAGTAT
5	GTGGGACCGGCTGGCTCTCATGCAAATCGATTTAACGAGT		238	CAGGAGGGAGGGTGGGGGTTTCACATACCTATGTATGTTT		169	ATCGGAGGGAGGGTGGGGGGCTGTTATCTTGTAGACGTTT
5	GTGGATGGAAAATAGGCCACAGTAGCGGCGTGTACATAAA		236	TGGCGGGTGGGAGGGGGCTACTGTAGTCAGTATCATAGTT		165	TGGTGGGGGGGTGGGGGGCCTCTTACTTGTTCCGTAACGT
5	GTGCGAGTCTTGGGCATCTCACGTTCGCTTGACAGTTCGT		236	CGGCGGGCGGGCGGGGGTCTTGATGTTTGTCCATCGATTT		165	GGGAGGGGTAAGGGAGGGGGGTTATGGCGGATCTAGGACG
5	GTGCCTAGTTCCTGGACGCTGAAGGGTGCCTAGGCCTGTC		234	GTTAGTCGGGTTGGGGATTGGGTGGGGGGCTACTTGTGAC		164	TGAGGCGGTGGGTGGGGAGGAGGGGGTATGGCACTCAAAG
5	GTGCAATGTTGAGGACCCAGGGGGGATTCTCAAGTTCCCA		233	TTCGGTGGGGGGGTGGGGGCTTTGACTAGGCACTCGTATC		164	GCGGGTGGGGTGCTGGGTGGGGGGATACCGTCGCCGTTTC
5	GTGACGGCGAGCGGCTCCTGCAGGATGGTGGGGTTGGGAT		232	TGGTGCATTGGCATGTGTTTGGTGGGTGGGAGGGGGTTGC		164	CGGAGGGAGGGTGGGGGCGATCTTGGATGATTATGACATT
5	GTGACAGTACTGTGTCGCTAATTCGTTTCGAAAGGTTGCT		232	TGGCGGGTGGGCGGGGGGTAGTTGGCTCCTTCAATGGGTC		162	TGGAGGGAGGGTGGGGGCTTTGAAGGGTCACGACAGTTTT
5	GTCTGGTTGAAGGGGAGCGTCGGGTTCTCGCGCACAGGCG		231	TTGGGTGGGGTAAGGGAGGGGGGCAAGTTCCCTTATTTTT		162	GGTGGGCGGTGGGGGGGTCGCCGGTGGGCCCTCTTGCGAT
5	GTCTGGCCCGGCCATATGCCTTTTACTCGTCCCGATATTT		231	TTGGCGGGAGGGTGGGGGGCATTATACGGTCACATGGAGA		162	GGAGGGTGGGTGGGGGGATGGTCATTTCCACTCTTGGTCT
5	GTCTGAACGTGGGGGTGCAAGACGCCAGGGCGTCGATGTT		230	TGGTGGGGGGGTGGGGGTCTCGTTATACTGATCTGGTGTT		160	CGGTGGGAGGGCGGGGGTAGTCACACATGCTTACGTTTAC
5	GTCCCGGGCTGAGGTCTCACGTGCCAGGCCTAAATTTTAC		227	GCGCTTGCTGGTGGGCGGGTGGGGGTTTTCGCCGGTTTGG		159	GAGTGGCGGAGGGTGGGGAGGTGGGGGCCTGGCTGGGCCT
5	GTCCATATCCGTTCGCCGACAATCTCAGGTCGTTGCTTCT		226	TGGTGGGTGGGAGGGGGTTACGTGTATCTGCTACATGATC		158	GTGGGAGGTGGGAGGGGGCGAGGGGGATGAAGGGGTGTAG
5	GTCATGGCGGAAACCTTTACAGGGTGACCCGACTAAATTC		226	TGGGCGGGGTTGGGTAGGGGGGCGATTACTGTTTTAAATG		158	CGGCGGGTGGGTGGGGGGTCACGGTTTTATTGAGGCACGG
5	GTCAGATCTGGGAGCAGCCCCCCCGGTGGAGGTAAGCCGC		226	GGGCTGGGGACGGGAGGGGGGTGTGCTACAGGCTGGTAGT		155	CGAGGTGGTGGGTGGGGAGGAGGGGGTATGGCACTCAAAG
5	GTATGCAGCCCGCGTTATGTATATAGGGGGCTTTAGCCCA		225	GGGAGGGAGGGGCTGGGGGGTCTCATCTTTAGTCATTAGT		155	CAGTGGTGGTGGGCGGGGTGGAGGGGCCTTGCTGTTTTTT
5	GTATCTCGTCGGCTCTTTCCTATCTACGGCTAACTACGTC		223	CTTGGGCTGGGTGGGGCGCCTGGGGGGGTAGTTTCCTTGT		152	TACTGGTGGGTGGGAGGGGGCCGACTATTAATGGCTTCAT
5	GTAGGTGTGCGAAGGGACGGTCGTGCTTGGGAGCGGAGGT		222	TGGTGGGAGGGTGGGGGGAAGATGTACGATGTTGGAGGCG		152	GTCGGTGGGAGGGTGGGGGCCATCTCTGCGGTTCTTTACT
5	GTACTCCGTCACGTTTACCCCGTGACTTAGCCGTTCTAGG		222	TGGGTGTGGGGTCGGGCGGGGGGATATTGATGGTCGTTAC		152	CTTGGGTCGGTGGGAGGGGGAGAGGGGGGTGTTTTCATAT
5	GTACCATCCCAACTTCTGCTGAACCAACTAAAGTCTAATG		222	GCACAGTATCTGGTGGGAGGGTGGGGGTTGTCATCCGGAA		149	TTCACTGGTGGGCGGGTGGGGGTCCTATTGACCCGCGTAA
5	GGTTTGTGTAAATCTGGTGCCCTACTAGTGGAAAGTTGGA		221	GTTGGTGGGTGGGAGGGGGCCGCGTGTGCTACGTCCGAAA		148	TGGAGGGGGGGTGGGGGCCTTTCGCTCTTTGTTTCGTTAG
5	GGTTGATTCGAGTAAGAGTTTCCTGGACGGATTGTCGTTC		221	GAGGGAGGGGTGTCGGGCGGGGGGATATCGGTTGTTGCGT		148	TCAGGGCTGGTGGGCGGGGAGGTGGGGGAGATGACTCCAA
5	GGTTAGGATGCTGTCCAGGCGGGATCACTCGGCATTAGTT		221	CACGCGCGGGTTTTACGGTTGGGTGGGTGGGGGCTTTGTC		147	TGTGGAGGCGGGCTGGGGAGGCGGGGGAGCTACTTCACCG
5	GGTGGGCCCTTAGTAGCGGTGGGTAAAGCGAATGTTTCGT		220	CGGAGGGCGGGAGGGGGGTTAAAGCTAGTAGGCTTCTCTT		147	TGGGGTGTTGCGGGCGGGGGTGAGGGGGTGTGTCCACTGA
5	GGTGCGCTCAGGCGTGCCCAGCAGATACTGGTTTTAATGA		219	TGGGCTGGGTGGGGTCGGGGGGTTCGATATGCCGATTTGC		147	TGGAGGGAGGGTGGGGGCCGTTCGTCGGGAAGAGTATTGG
5	GGTGAACCTTCGGTGTCCTATGTTTCTCAAATGCAATGTA		217	CTGGTGGGAGGGTGGGGGTTTGTTCGTCACTTAACATCAT		147	GGGAGGGGATCGGGTGGGGGGACTGCATCCATCTCTATTT
5	GGTCCTAAGATTCGATTATAGATTGTCTATTGTGCCAGTC		217	CTGGCGGGAGGGAGGGGGGTTTTTTGTAGCACCATATGTC		146	TGAGGTGGTGGGCGGGGAGGAGGGGGTATGGCACTCAAAG
5	GGTCAGCTTCCGCCGGGTTCTGTACAGTGTGAGATAAACC		216	TGGTGGGAGGGTGGGGGGACATACTCTTGATAGGGCTAGC		145	GAGTGGCGGAGGGTGGGGAGGCGGGGGCCTGACTGGGCCT
5	GGTATGCTTGCCGCCTTGTCCTGGATGAAACTCATTAACT		216	TGGGAGGGTGGAGGGGGCTGTATTTTTCTTGTAGCGGTAT		144	TGTGGAGGCGGGCCGGGGAGGCGGGGGAGCTACTTCATCG
5	GGTAATCTCGAAGTGTTCAGGTAAACCGGGCTCACATAGT		216	TGGATGGGAGGGAGGGGGGTTAATGTTAAACGGGCTCATT		144	GGAGGAGGTTGGGTGGGGAGGAGGGGGTCTAAAGGTTCGG
5	GGGTTTCTGGGCATAACGAGCCTGATCAACTAGCTAGTGC		216	TGGAGGGAGGGAGGGGGATTCGTCAATGGTCTGGCTTGGT		144	GAGTGGCGGTGGGTGGGGAGGTGGGGGCCTGACTGGGCCT
5	GGGTGGCTCAGATGCTTTTCATGGATAGTTTGGTGGGCGG		215	TGGTGGGTGGGGGGGGGCCGTGCGTCTCTTTTCGATATGT		143	CAACCAAGTTACTGGAGGCGGGTGGGGAGGAGGGGTTGCA
5	GGGGCATTCTGCAGACTTAGACCGTGAAGGTTCGGCCGAG		215	CGGAGGGCGGGTGGGGGCCTAATTTCCTCAGCGCTGTAAG		143	AGTGGTGGTGGGTGGGGTGGAGGGGCCTTGCTGTTTTTTC
5	GGGCACGTTCGAGGGCCAAACGGTTCAAAAGGCGACTGCT		214	TGGTGGGGGGGTGGGGGTGAAAGTCGTTACCCGTACTTTT		142	GTGCGTTGGGTGGGCGGGGTGGAGGAGGCGGGGTGTCGTA
5	GGGAGGGGATAGAAGCTTTCTAGGATGGTTACTTTCGTGG		213	CAATTGGTGGGAGGGTGGGGGCTAAACTTCTCGGTGGGCT		141	TGTGGAGGCGGGCTGGGGAGGCGGGGGAGCTACTTTATCG
5	GGGAGCGCCAGGTGGCCCGCGTTTCGGACATGCTACCCTT		211	TTCGGTGGGGGGGTGGGGGCAGGACCATGTCGCTCGTTTA		141	CGGCGGGTGGGTGGGGGGATGTTTTTTTGCCCTCGAGTCT
5	GGCTCCGGGTCAGTAGTAGGAGTATCGTTGGGTGGGAGCT		211	GGGAGGGTGGCGGGGGTCTTATTCTTTTTATGTCTTCGGT		139	TGGGCGGGAGGGGATTCGGGGGGCACCGTTTCTTTACGGT
5	GGCGGCCACCAAGGCGGGTGCTCAGTAAAATCTGGATGCT		210	TGTGTGTCGGTTGGGTGGGTGGGGGACTTTTGCGCCTGGA		139	GGTGGGCGGTGGGGGGGTCGCCGGTGGGCCCTCTCACGAT
5	GGCGCCGGGAAATTGGCCTCTTTAGAGTACGCTGATGCGT		210	AGCTGGCGGGTGGGTGGGGGCTCTGATGCGGTTCGTCCCA		138	TGGCGGGGGGGTGGGGGTTTCCCTTCAGCGGTTTAGCTCG
5	GGCCGGAGCCCTAAGTATAGTCGGACGGACCACCTACCGT		209	TGGTGGGCGGGTGGGGGTTGTCTGTTACAGGGTTCCCATT		138	TATGGAGGGAGGGAGGGGGTTTTATGTTCGGATGTATTTC
5	GGCCGCGTCCACACAACGGCTGAAATCGTTGAAGTATAGT		209	TGCGGAGGGTGGGAGGGGGTTTCCTTGATAGGCAAGGCGG		138	GGTGGGCGGTGGGGGGGTCGCCGGTGGGCCCTCCTACGAT
5	GGCCCCACTGCACGGCGTTGACCGAATAGGTTTGATCTCG		209	GTCGGTGGGAGGGTGGGGGCCATCTCTGCGGTTCTTTACT		138	CGGTGGGTGGGAGGGGGTCGTCTTCCCTTTTTCTGGAAGC
5	GGCCCACTGACAGTGATTGTCAGGTTCTCGCTCTTGAACC		209	GGAGGGGGGGTGGGGGCTCTTACGTACTCAGACCGCTGGC		136	GGGGAGGGGATCGGGTGGGGGGACTGCATCCATCTCTATT
5	GGCAGACTCTAGTTAACCCACCCTGCCGGTTATTCTGATT		209	CGGAGGGAGGGTGGGGGTACCTTTCAAGTTAGGTCTTTCA		135	TGGTGGGAGGGAGGGGGGAGATGGTCATCCTATAACCCTA
5	GGCAGACAGTCTTTATTATTGTACCGCCAATGTAAGTGCA		208	GGTGGTGGGCGGGAGGGGGCCGTAGTTTCCATTTTATCCC		135	CGGAGGGAGGGCGGGGGCGTTGTGCTACTTTCTGTACATT
5	GGATGCTACGGGCTGAAAGTCGCAGTTCACAGTCTCCTCA		208	CTTGGTGGGGGGGCGGGGGACTGCACAATTGCGTCAGTTC		134	TTTGGCGGGTGGGGGGGGGCGTTGAGTTTGCTTTTGGTCT
5	GGATGCCGATTGATTCCTCTAAAAATCCGTCCGGACTCCT		208	CGGTTACGCGTTTGACTCTGGTGGGAGGGAGGGGGACTGG		134	TGGTGGGAGGGGGGGGGTTTATTTTGCTCGCCGTTTGAAT
5	GGAGTAAACGCCAAGTACTGTGTATGGCTACGCAGGTGTA		208	CGGTGGGCGGGAGGGGGGCTAAAATTCGGCGTCATTATAC		133	TGAGGTGGTGGGTGGGGAGGAGGGGGTACGGCACTCAAAG
5	GGAGAGGTCGGAGAACTCCCGTTAGACAGCTCGATACGGT		207	CGGTGGGCGGGTGGGGGCCTTTTTCACCGATACGAGACGA		132	TTGGGAGGGGTATGCGGGTGGGGAGGCCTTTATGTGCAGA
5	GGACGTAATTAACTTCTACAAATGGTTGTGCCTCGGCATT		206	TTTCTGGCGGGTGGGCGGGGGTCTGCACTCAGAGTCACAT		132	TTGGCGGGGGGGTGGGGGTTCATATTCCAGCGTTGGCCAT
5	GGAATTTTGGATCCCAGAGGTTGGGAGACCACTCTACTTG		206	TGGTGGGAGGGTGGGGGCATGGCGGTTTCTCGCCGGCTAC		132	CGGTGGGGGGGAGGGGGGCTTAATTGGTTGGATTTCTCGG
5	GGAAGGTGGATGGGGGTTGGCAGGGGTCTGGGATCCCTTT		206	GCACTGGAGGGTGGGCGGGGGCTCATAGATTGTTATCCCA		132	CGGGGGGGGCTAATGGGTGGGGGGATGTTTCCACTGTTTT
5	GGAAGGACGTGGTTCTTGCATTTTATGAAAAAGGCTTACT		206	CGTATCATCTGTGGGCGGGGTAATGGGTGGGGGGCGACTT		132	CGGAGGGGGGGTGGGGGCCTTGTCAGTTAATGGTTCCTAA
5	GGAAGCGGGTGTACTAGAGGAGAGCACTGCGTTTCGTACT		205	TGTTTGGTGGGGGGGCGGGGGTGTTGCGCCTTTTCTCGGC		131	ACTGGGAGGGGTTTGGGCGGGGGGATTTCAACTATTCACT
5	GGAAATAACGTGTGGGATGCTGGTCGGATCGGTCTCAGAC		205	TGGTGGGGGGGCGGGGGTTTTTACCTATCTTCAGGGCTAA		130	TGTGGAGGCGGGCTGGGGAGGCGGGGGAGTTACTTCATCG
5	GCTTGCCGACCCGGAAACGGTGGAAAAACCCCTTCCCCTT		205	TGGCGGGTGGGTGGGGGCATCATCCGTTATCTCAAGCGGC		130	TGGGGGGTGGGTGGGGGCTTACCCCGTTTCCGGTACACTT
5	GCTGTACAGGCCCATGACATGATATCCAAAGCAGTCACAA		205	CGGAGGGTGGGTGGGGGCTTCGTTGCGTGGTGCAACTCAT		130	TCGCGGAGGTGTGGGCGGGGGTGGTGGTGGTGGGGGTGTA
5	GCTGAAACGACCCATTCTACGCCTTTGAACTCTCTGCTTT		204	TTGGAGGGAGGGAGGGGGTACTCATGTTTAGGCTATCAAT		128	TTGGCGGGTGGGAGGGGGTTGGACATCTTATTGCTTGGCT
5	GCTCTTTAGTCTCTGGTGACGATCAATCGATGTAGACGCC		204	GGTGGGGGGGTGGGGGTCACACTTTCGGTTTCTCGGTGCC		128	GAGGTGGTGGGTGGGGAGGAGGGGGTATGGCACTCAAAGT
5	GCTATTCACCAATGTGTAGGAGCATAGTGCATTACGGCCG		204	GGCTGGACGGGTGGGCGGGGGCTGGTTGTTTGGACTCTTA		127	GGCGGGCGGTGGGGGGGTCGCCGGTGGGCCCTCTTACGAT
5	GCGTTTCCTATCCCCCGGCCAGTACAGACAGCTGCGTTCG		203	TTGGTGGGTGGGAGGGGGATCCGTAGCTTTCTTGCGCGAC		127	CTAATGGGCTGGGTGGGGTCGATTGGGGGCGGAGGGGATC
5	GCGGGTTCATAAGTTAACGAGAAGATGCCCACTTTAAAGC		203	TTGGTGGGAGGGTGGGGGTTCGTCATATTTAGCCAGTGAC		126	GGAGGAGGTTGGGTGGGGAGGAGGGGGTCCAAAGGTTCGA
5	GCGGGTTCACGGGGGACTTTACGGGGTGCGTTAGGTGTTT		203	GTTGGAGGGGGGGCGGGGGTCTTGCCTAGAAGCGGTCATC		126	GAGTGGCGGAGGGTGGGGAGGTGGGGGCCCGACTGGGCCT
5	GCGGGACTATCTAGCCCTTCCTTGATAAGGTATGGGGTGG		202	TGGTGATTTGGTGGGGGGGTGGGGGTTCTACTGCGCGCTT		126	CGGAGGGTGGGTGGGGGCTTCGTTGCGTGGTGCAACTCAT
5	GCGGCTTGAGGACGGTACTTTGGTGGTTGCATAAACTCAC		202	TGGCCGGGTGGGCGGGGGGCGCATTATCACTGTCTAACGG		126	CAGTGGCGGTGGGTGGGGTGGAGGGGCCTTGCTGTTTTTT
5	GCGGCTGTCCCTATTTAGCTTATCTTAGACGTTAGCTAAT		202	CTTTTGGTGGGTGGGAGGGGGTTAACTTGTGTTGCGCGGG		125	TGGGCGGGGTTTGGGAGGGGGGTAGCGCCTCTCGTTCGGG
5	GCGCAGCTTGTAGATGAACATCTTGGGAGATCACGCGCAG		200	GCGGGAGGGAGGGGATTGGGGGGTTTTCGACTTCAAAGCT		125	TGGGCGGGAGGGGATTCGGGGGGCACCGTCTTTTTACGGT
5	GCGCAAGCCAGAAACCAAGTAACACTAAATTCTAAACAAG		200	CGGTGGGTGGGCGGGGGCGTTTCAAATAGTATTTGGACCC		125	GGGAGGGGTATGGGAGGGGGGTCCTTCAATGGTGGAAGGA
5	GCGATTGCTTATTGAGTGAATGGCCTCGGTGAATCACGTA		199	TGGTGGGCGGGCGGGGGTCAGTATACAAACTGCATGTATC		125	ATGGGTGGGGTTTGGGAGGGGGGTTATCAGACGAGTCTAC
5	GCGAACTTGACTTGCCTCAACGTAATCCTTAATCGTACGG		198	GTAGGTGTCATGCTTAATCGGCGGGAGGGAGGGGGGTTTG		124	TTGGTGGGAGGGTGGGGGGCTGTAACTAATTTCGTCTCAC
5	GCGAACAAGAGGTTAAACAGTCCTTAAAGTACCTTTCCGA		197	TGGGCGGGTGGCGGGGGCTTATCAGGTCTTTTTTCGGCTT		124	TGGTGGGGGGGCGGGGGTTTTTACCTATCTTCAGGGCTAA
5	GCCTTCCGTATGAGCGCTCAGTGATAGAGTCGCGGTTTTA		197	TGGAGGGGGGGCGGGGGCTTGTTAAAGGTTAGGTTGCTTT		123	TGAGGTGGTGGGTGGGGAGGAGGGGGTATGGCACTCAGAG
5	GCCTAACATTTAGTTTAATCTTGATCGGTTTATGCCTTTC		197	TCTATGGTGGGGGGGTGGGGGTTACACTTATTGATTACCC		123	AGGTGGGCGGTGGGGGGGTCGCCGGTGGGCCCTCTTACGA
5	GCCGGGGCGGAGTTGCCTTCCGGGGTCATCAATTACTCTG		196	GTGCTTTGGTTTGTACAACCTGGTGGGTGGGCGGGGGCTT		122	TTCGGGTGGGAGGGGTATTGGGGGGCCTTCTGCTATGGTT
5	GCCGATCCGGTGTCAAAATTCGTCCCTTGAGTTCAGTGCT		196	CGGTGGGGGGGTGGGGGCTAGACTGTATCTTTACTGAGCC		122	TGGGTGGGGTTGGGGGGGGGGTCATCACTCACGGTTCATT
5	GCCGACGGGTGATCCTTATCCCGACAACAAGGTCCAGGAC		196	ACGGTGGGTGGGTGGGGGCCCATACTTCTTCGGTTTCAGG		120	TGGGCGGGTGGGGAGTGGGGGGCATTCTCTGCTTTGTAGT
5	GCCGAAGGTTCTATCGTCGAGTGGTAGGTATCCCATCTAG		195	TTGGCGGGTGGGTGGGGGTGTAACTTTCAGTGTTTCCGGT		120	TGGAGGGTGGGTGGGGGTTTCACGTTTACCTATTGGAGTT
5	GCCACGCCCCGTATACTTCTGTTGCGGATCGGCCTCCCAT		195	ACTGGTGGGTGGGTGGGGGCCTCAGTAACTACCGATCACT		120	GGCGGGTGGAGGGGGGGTGGCTATCAGGGAGCTATTGTAT
5	GCAGTTCGGTTGGTTCAGACACGTCCATAAAGATCGAGTC		194	GGTGGGAGGGTGGGGGTGCGTACAGGCCTGATTCGTTGAT		119	TGAGGTGGTGGGTGGGGAGGAGGGGGTATGGTACTCAAAG
5	GCAGTCATAGTAGGCACGTTATTTGCAACTGGCCCAAGCT		193	CGGGTTGGGAGGGGTTTACAGGGGGGTATGTTCTCTGTAC		119	CGGGCGGGAGGGGATTCGGGGGGCACCGTTTTTTTACGGT
5	GCACTGGGCATTACCCCTTTTATACTCACTCCTAACGACT		193	CGGGCGGGTGGCGGGGGTTCCTTCTGGCGCTATAGTTGCT		117	TGTGGAGGCGGGCTGGGGAGGCGGGGGAACTACTTCATCG
5	GCACCCAGAGTGCAGGAATGGGAGTCGCGTATTGTCGGTT		192	GCGGGTGGGGTGCTGGGTGGGGGGATACCGTCGCCGTTTC		117	CTGGGTGGGGTGCGGGCGGGGGGGCCTGAATGGAATTCAA
5	GCAAAGGTTTCTGGGTCAGTCGTTTGCGCAGCAACAGTAT		190	TTGCGTCATTTTCAGTCTTGCCGGTGGGCGGGTGGGGGTT		115	TGGCGGGTGGGCGGGGGTCTCGCGCTTATGCTTTCAAGTC
5	GATTTGGGGCCCACGATTGCACGTTTTCGACCGTCCTAGA		190	TGCCGTTGCGTTCGGAGGGTGGGCGGGGGTATTTTTCCGC		115	TATGGTGGGAGGGAGGGGGTTTTATGTTCGGATGTATTTC
5	GATTGGACCGTTCGAGATTGGCTCTTTGCGAAGAGCGCTT		190	GGTGGGAGGGCGGGGGTGATTGGCCTTTGTTGTAAGTGCT		115	GGTGGGCGGTGGGGGGGTCGCTGGTGGGCCCTCTTACGAT
5	GATTGCCTAGTAATGTAGGCAAAATGGGCGGAAGAGTCCA		189	TGGTGGGGGGGCGGGGGTATATGCTACGTGTGTTGAGGAG		114	GGAGGGAGGGTGGGGGCTGTCTGCTTTGGTCTAGCCTGGT
5	GATGCGGGGTAAAGACCTGATCAACAGTGGCAACTCGTAC		189	TGCGGGTGGGAGGGGTAGGGGGGTATCTAGGCTTTGTGCT		114	GGAGGAGGTTGGGTGGGGAGGAGGGGGTCTAAAGGTCCGA
5	GATCGTTCCCCTATGACGATCGTCTCGCGTGCAGCGTACG		189	GTCGTCGGTTGGGTGGGAGGGGGTGTCTTTATGCTATCGC		114	AGAGTGGCGGAGGGTGGGGAGGTGGGGGCCTGACTGGGCC
5	GATCGCCCCCTCTCCTTGGGTTTATAGTCTCGTGTCTAGA		189	CGGTGGGGGGGCGGGGGCTCTTTCCTTGGTTAGGCGGCTT		113	GGAGGAGGTTGGGTGGGGAGGAGGGGGTCTAGAGGTTCGA
5	GATCGACAGGTTCTTCGGCGAGTTTAGGCATGAAGTCTGG		189	CGGAGGGGGGGTGGGGGCCTTGTCAGTTAATGGTTCCTAA		112	GCGGGTGGGGTAGTGGGCGGGGGGATCATTTGCGAGCCTC
5	GATACGGGAATGCGTTCGGGATAAAAGGGCGGAGGAGCAA		188	TTGTGGCTGGGTGGGTGGGGGCTCCCCTGGCTGTATGGTT		111	GTGCGTTGGGCGGGCGGGGTGGAGGAGGTGGGGTGTCGTA
5	GAGGCAAGCTACGACTCGGGATCTTTCAAACTGATCGACT		188	TGGAGGGAGGGTGGGGGTTTTATGATTGGTCAAGTCGGAA		111	GGTGGGCGGTGGGGGGGTCGCCGGTGGGCCCCCTTACGAT
5	GAGCGCTTCGATATCTCCGCGTTGAGATTCCTATTCCTCG		188	GTGGAGGGGGGGTGGGGGCCTTAGTGATCTGAGTGATATG		110	TTGGGGGGTGGGCGGGGGTTTCCTATCGTAGTTCGGTCGT
5	GAGCCTTCCTACGGGTCGACCCCGGGCACTATCCACAACC		188	ATCGGAGGGAGGGTGGGGGGCTGTTATCTTGTAGACGTTT		110	TGTGGAGGCGGGCTGGGGAGGCGGGGGAGCTACTTCATCA
5	GAGCCGTCAGCTTTATCCCCACTTACTGCAGTGACCTGTT		188	AATGGTGGGTGGGCGGGGGTACTGCTGTTTGCCGTTCCTT		110	TGGCGGTGGTGGAGGCGGGATGGGGGGGGGAATGGTTTGA
5	GAGATCGGCGGTCACAGTATAGCTGGAAGGAACGACGATA		187	GGACTGGTTGGGAGGGCGGGGGCTTTTAGTTCCGATGTTT		110	GGTGGGCGGCGGGGGGGTCGCCGGTGGGCCCTCTTACGAT
5	GAGAGGACTTGTCCACTGTCCCTACCGACTGGGCTGGAAT		186	TTTCTTGGTGGGTGGGAGGGGGCTGTCTTCCTGCATAATG		108	GGAGGAGGTTGGGTGGGGAGGAGGGGGTCTGAAGGTTCGA
5	GACTCGTGGAATCTGGCATGCGCCCCCTATTGTCTCGAAT		186	TTGGTCGGGAGGGGGGGGGCTATACTTCATCGTCGGGCCT		108	CGGTGGGTGGGCGGGGGGTAGTGGTCGCTAACAGGTGTTC
5	GACGGTTTCTCAGCACTTACGTTACGGCCATGACCAACCA		186	GGCGGGCGGGAGGGGGGTTGGTCTTAGAGTCTCGGTGACG		107	GGTGGGCGGTGGGGGGGTTGCCGGTGGGCCCTCTTACGAT
5	GACGGCACACGCACTTTGCCAGCGTAACCTCTTAAAACAC		186	CTGGGTGGGGTCACGCTGGGTGGGGAGGTCCGTATACTAT		107	GGTGGGAGGGAGGGGGGCCTGGCGCCATGTTTTCCTTGCC
5	GACCCTAGGGGGGGTCGTCAGCTACGTCCATCGTACGTTC		186	CAGGTGGGTGGGTGGGGGCCGTCTTCGTCCCCGTTTCGTT		107	GGTGGAGGCGGGCTGGGGAGGCGGGGGAGCTACTTCATCG
5	GACCAAGCTCTCTCCAAGGTATTATTGAACTTTCCCTGCC		185	TGGTGGGAGGGAGGGGGGAGATGGTCATCCTATAACCCTA		106	CTTGGTGGGTGGGCGGGGGAACTTCCTTCTTCCACTTTGT
5	GACAACTACTTTACTCAAGGGAGGCGACTCACAAGTGCTT		185	TCATATGGTGGGTGGGAGGGGGTTGTGGTCGCTCTATTTT		106	AGGGAGGGGATCGGGTGGGGGGACTGCGTCCATCTCTATT
5	GACAACCTGGGCCTTTCCCTTCGAGCCATCCCCCCGTTGT		185	GGGTGGGGCGTTGGGACGGGGGGTTTACTGTTAATACGTT		105	TGTGGAGGCGGGCTGGGGAGGCGGGGGAGCTACTCCATCG
5	GAACGGTGTAGTGTGAGTGCCATTCCATGGCTGTGTCGCT		185	CGGTGGGTGGGAGGGGGGTTTCGAATATAGCAGTGATTAT		104	TGCGGAGGCGGGCTGGGGAGGCGGGGGAGCTACTTCATCG
5	GAACCCGGGGGGTCAGTGGCGGGTTGCGCTGGCGGTGATA		185	CGGTGGGGGGGTGGGGGCTGTTATGATTCTGCCGGTACTC		104	GGAGGAGGCTGGGTGGGGAGGAGGGGGTCTAAAGGTTCGA
5	CTTGCTGGGCCTATGTTGAAAGGCGCGGCTTACTGTCCCC		185	CGGTGGGCGGGAGGGGGCCAGGTTCCGGAAGTTTGATCTG		103	GTTGGTGGGAGGGGGGGGGTCTTCGCCTTTTATTGTTCTA
5	CTTGATGGCCAGAACTTTGACTATCGAGTCGTCCTGCTCG		184	TTGTGTGGTGGGAGGGAGGGGGCCGCGTTCTTATTTCACG		103	GAGTGGCGGAGGGTGGGGAGGTGGGGGCCTGACTGGGCCC
5	CTTCACCATAAGTCCATCACGGTACACAGCACTACCGAGA		184	GGGTGGGAGGGGCTTTCGGGGGGTCTTCTTTAATTCCATT		103	CAGTGGTGGTGGGTGGGGTGGAGGGGCCCTGCTGTTTTTT
5	CTTATGTTCTGCCCAGCCCCTACAGATTCGATGAAAAGAC		184	GGGTGGCGGTTCGGGAGGGGGGTCTCGGAGGCTCTTCCAC		102	TGTGGAGGGTGGGTGGGGGCTTCGGTCTACTTCTGCATCG
5	CTTAGCCCTCTGTTCATATACAGCCGATGTAACCCTCTGT		183	TGGGCGGGGTTTGGGAGGGGGGTAGCGCCTCTCGTTCGGG		102	GGTGGAGGGAGGGTGGGGGGTCGTGAGTCGCTAACGGTCG
5	CTTAACGTGATCCATGCGGGTGCCTAGAAAAAGCGGGGCA		183	CTCGGTGGGAGGGAGGGGGTAGTCATGGTTATGCGTTCTT		102	GAGTGGCGGAGGGTGGGGAGGTGGGGGCCTGACTGGCCTT
5	CTGTTTGCGCAAGAGGCGAAGACTGTTGAAACGGTGCAAT		181	CGGTGGGAGGGTGGGGGGCTGTATCGAATGTAAGAGGTTT		101	TGGGCGGGAGGGGCTCTCGGGGGGTCTTCCTAGGTTTGGT
5	CTGTTGAACTCTCGCAGAGTAGACCAGTCTGGAACCACAT		180	TGGCGGGAGGGTGGGGGTCGTCATCCACCATTTCCATTTA		101	GGGAGGGGAAGGGAGGGGGGTTCTCTCATAAGTGTGCAGC
5	CTGGCCCTATTCTGGCTAGTGGTCCCCCCACCACCGAATG		180	TCATTGTGGTTGGGCGGGTGGGGGTTTCTGGCTGTTTACG		101	CTTTGGTGGCTGGGTGGGGCGGTGGGGACTATACTGCATT
5	CTGGAGGTTCGCTCGGCGGTCTATTGGGGTCTTGCTTGTG		180	GTTTGTACCCTGGGTGGGGCAATGGGTGGGGGGTGCTGGT		100	GTCGTGGGAGGTCGGGCGGGGCGGCGGGGGATGTACGGGC
5	CTGCTATGTCTAGGACACTCGGATTAGTAGGTCACCTCAC		180	GTGTTACTCTTAGTCTGCTGCTTGGTCGGGAGGGCGGGGG		100	ATGTGGAGGCGGGCTGGGGAGGCGGGGGAGCTACTTCATC
5	CTCTGGGCCGGAATAGTCACCTAGACAGCAGGGTCATCTA		180	CGGTTGGGAGGGTGGGGGGCTCACATAGGGACATCCGGTG		99	GAGTGGCGGAGGGTGGGGAGGTGGGGGCCTAACTGGGCCT
5	CTCTAAGGATCGACACCCTGAAAGCGAGGTCCCTCCGGTA		178	TAGGCTGGGCGTGGTGGGGGGGTGGTTGGGTTTTTGCGCA		98	TGGGCGGGAGGGGATTCGGGGGGCACCGTTTTTTTGCGGT
5	CTCGAGCTTCCCATGAGTGATTCCACAGTATGGGCATGTA		178	GTTACCTGGTGGGAGGGTGGGGGCCAGTATCGGTAAGATC		97	CGGAGGGCGGGAGGGGGGTTAAAGCTAGTAGGCTTCTCTT
5	CTCCGTGGTGACGTCTGGAGTTCGGGTTCCCATGAGGAAC		178	CTGGGAGGGGTTCGGGAGGGGGGTGTAGCCATTTTATCGA		97	ATGGGTGGGGTTGGGGCTGGGGGGCGTTCTTTTAGACTTG
5	CTCCCCATCTAGGATCAGCCCTGCACCCATTCCCCGGCTT		178	CTCGGTGGGTGGGAGGGGGCCTCATCCAGTTTTTCTCGCT		97	ACTGGTGGGTGGGCGGGGGTTGACGGTTTCTGGGTCTGTT
5	CTCATCATGGCAGTAACACAATGCTGGCTTCGCGCACACG		177	TTCGGTGGGGGGGCGGGGGTAGTATGGATGCTTTCTAAAC		96	GGGCGGGAGGGGATTCGGGGGGCACCGTTTTTTTACGGTT
5	CTCAGCATGCTTGTAAATTGTTGGGATACTGGTTGCTTTT		177	TACCGGTGGGCGGGTGGGGGTTCCCAATACTCGGTTCAAC		96	GGAGGGTGGGAGGGGGGCCATTGTCTGCCTGCTTATGTTA
5	CTATGGATGGTATATTGGGGCGCAGTTATACGGTGCGGAT		177	GTCAATCGGTGGGTGGGAGGGGGTCCAGCACTATCTTCAG		96	CGGTGGGGGGGTGGGGGTAGTCAGATACTTTGTCGTCACT
5	CTATAGCCTAGAACGTCCTTCGTCCAGGGTCGTTCCTCAC		177	CGGTGGGTGGGAGGGGGTTTTTTGGTCGTCTGCTCTTTCG		95	TGGTGGGAGGGTGGGGGGACATACTCTTGATAGGGCTAGC
5	CTAGGATGTGTGTTACCAGATGCGGCACGAATATAGCGTT		176	TGGCGGGAGGGCGGGGGCACAGCTAATTCTGTTGAGGTAA		95	GTGCGCTGGGTGGGCGGGGTGGAGGAGGTGGGGTGTCGTA
5	CTAGCCGGGGACGTAGATTCGATTCTGGGGAAACTAGCTT		175	TTGGCGGGGGGGCGGGGGATTGCCATGATTATGTGAGCGT		94	GGGTGGGAGGGGCTCTCGGGGGGTCTTCCTAGGTTTGGTT
5	CTACCATTTTGTGCGGTAGACCGGAAACCTGTTCTAGTGA		175	TGGATGGGTGGGTGGGGGGTTGGATGTTGACAGGCCCAGT		94	GAGTGGCGGAGGGTGGGGAGGTGGGGGCCTGACTGGACCT
5	CTAATGTGCGACATGGGGCGCCTGGCACAGGGTATACAGA		175	TGCGGTGGGGGGGCGGGGGTTACGTTATCTTGATTGGTGA		94	CGGTGGGAGGGCGGGGGCTTTCCTTTTCGCGGGTCAAGTA
5	CGTGGCAGTAGGGCGATCGACTAATTAGGGTACACCAACC		175	GCGGTTTTGGTGGGAGGGTGGGGGCCTTTTACGTGTGCGG		93	TTCGGGTGGGAGGGGTATTGGGGGGCCTTCCGTTATGGTT
5	CGTGCTAACCTGGTTCAATCAACATGGCGAAGCTTTGTAA		174	TGGTGGGTGGGCGGGGGTTCCCATGCAGTGCCGATAACCG		93	GCGTTTAAGGTGGTGGGCGGGGAGGTGGGGTTCGGTTGAT
5	CGTCAATTCTTGTCCACGCCTACCACTCTTCTGCTGCTAC		174	GGTGGGAGGGTGGGGGGCGGTCGCGTTTTCTTGCTGTCGT		93	GAGTGGTGGTGGGTGGGGTGGAGGGGCCTTGCTGTTTTTT
5	CGTCAACGTGATTCCTTGAATAGTTTCAGCACCCACCAAA		174	CTAATGGGGGGAGGGTGGGAATCTCGTGACGGGGTTAATA		93	CGTTGGATGGGTGGGAGGGGGCTCTAGCTGTGCCGGCTGA
5	CGTATCCGTATGACCGCGTCGTGTTCCACCCCGCGGGTGG		174	CGGTGGGTGGGTGGGGGCTGCGACATAATGGGCGCCGGAC		93	CGGTGGGAGGGTGGGGGTATTTTGCTTCTTCGGCAAGGGA
5	CGTAGTATTTATGGATCCGTGCCAACGCGAATACGTAGGA		173	TATGGTGGGGGGGTGGGGGCTCTTACTTATGGGACTTCAT		92	TGGATGGGTGGGTGGGGGGTTGGATGTTGACAGGCCCAGT
5	CGTAGGAGCTTTCAGCCAAGGGGCGAGGGTGCTACCCCTG		173	GGGTGGGAGGGGTTCTGGGGGGCCCTAAAGCTTTGGGTCG		92	GGTGGGCGGTGGGGGGGTCGCCGGCGGGCCCTCTTACGAT
5	CGGTGTGTAAGTAACACCATATCACCCGGAGGACAACTCT		173	GGAGGGTGGGCGGGGGGTTATTAATACAGCGCTCGGTAGT		92	GGTGGGAGGGCGGGGGCTGTTATGTACTTCCTTTTCCGAT
5	CGGTGGGTGCTGACATGCGAGTTTTCAATCATAAACTTTT		173	CAACCAAGTTACTGGAGGCGGGTGGGGAGGAGGGGTTGCA		92	GGAGGAGGTCGGGTGGGGAGGAGGGGGTCTAAAGGTTCGA
5	CGGGTTCCGTTCTGTAAAGAGCCTCACTGAGCCACAACGT		172	TGCGTTGCTGGCGGGTGGGCGGGGGTATTCTCCTTGGTGA		92	ACTGGAGGGTGGGCGGGGGTTCGCTGTTCATCTCTTTCTA
5	CGGGGGTTTGCTATTAGCGAAAGTCTAGATGTTCCATTCG		171	TTGGTGGGCGGGAGGGGGTTCGTATCCGCGGCGGTAACCG		91	TTCGGTGGGAGGGTGGGGGGTACTTCAAAGGCCCAGTCGG
5	CGGGGGGTTCGATTTGCCCTCCGAAAACAGGGAATTATGG		171	GGATCTGGGTGGGGTGTCGGGAGGGGGGTGCCATTCTCTT		91	CGGCGGGAGGGTGGGGGTTGCGATTTCGATGCTTATAGGT
5	CGGGATTATCTACGTCAATAGCCATAATACAGTTGGCGTC		171	CTTGGGAGGGTGGGGTGTTGGGGGGCTTACGGTGTCTTTC		91	AGGAGGGAGGGTGGGGGGCCCTTTTGTTGTTGGTTTACAT
5	CGGGACCCGGTGTGTGTGCCTGACAACGATCGTGTTCCAT		170	TGGGTGGGGAGTTGGGGGGGGGGACGCATTTTGCTGGCCT		90	GTGGGAGGGAGGGGTTGGGGGGCTAATGAACTGCATTATT
5	CGGGAACCCCCTTTAAGACCGTAGAGGCATCTTGCAATCA		170	GTTGGTGGGAGGGCGGGGGACGACATGGTCTGCACCATCG		90	GGTGGGCGGTGGGGGGGTCGCCGGTGGGTCCTCTTACGAT
5	CGGCTTATGGTCGGTGAAATAACTAGCCTATTGTTCATCG		170	GGAGGGTGGGTGGGGGGATGGTCATTTCCACTCTTGGTCT		90	CGGTGGGGGGGTGGGGGCTGTTATGATTCTGCCGGTACTC
5	CGGCGGGCGTAATCTGGTATCTGTGGGGCTCCCGCGGGGT		170	CGGGAGGGGTCTGGGCGGGGGGCGAGTTCCGAACTCTAGA		89	TTGGTGGGTGGGAGGGGGATCCGTAGCTTTCTTGCGCGAC
5	CGGAGGCGCTGGCCAAGAATGCTCAGTCCGGATTGGTTCA		169	TTTTGGTGGGAGGGCGGGGGAACAGATTGGATGGTTTCCG		89	TGGGCGGGGTTTAGGGAGGGGGGCTAGACGTTCTGCCTAT
5	CGGACGTCAGCCTTGCTCACGTAATGAGCGTAATAGCAGT		168	TGGGTTGGGCGGTGGGGGTCTTCTTTACGTGTGCGTCGTA		89	TCGGGTGGGAGGGGTATTGGGGGGCCTTCTGTTATGGTTT
5	CGGAACCGTGACGGTGTTCATGGCGATATGCCAACAACCC		168	GCGTGGTGGGAGGGAGGGGGTTGTGACTTGCGTAGTGCTT		89	TAGTGGCGGAGGGTGGGGAGGTGGGGGCCTGACTGGGCCT
5	CGCTACATTCTAAACTGTCTGCGCACTCGCTGTCTCTAGT		168	CGGGGGGGGCTAATGGGTGGGGGGATGTTTCCACTGTTTT		89	GTGCGTTGGGTGGGCGGGGTGGAGGAGGTGGGGCGTCGTA
5	CGCGGCGCGGGCGCCGATTGGCACTGTAGCCCTGAAATAT		167	TGGAGGGCGGGTGGGGGTTTTCAAAGGCTGGCCCTTCTCC		89	ACGGTGGGTGGGTGGGGGCCCATACTTCTTCGGTTTCAGG
5	CGCGAGCGTTTCCAGTATCGTGTAGAGAGTGTCACGATTG		167	GGTGGGAGGGAGGGGGGTAGTGTTGGTACCAAAGGTTTTT		89	ACATGGTGGGTGGGAGGGGGTTTCTCGGTGTTCAGGTTCC
5	CGCCGCGCATTTACTGTCGGTCATCGTCTATTCTGGTAAC		167	GCGTTTAAGGTGGTGGGCGGGGAGGTGGGGTTCGGTTGAT		88	TGGTGGGAGGGCGGGGGCTTTCTTTTTCGCGGGTCAAGTA
5	CGCCGAATACTGTGTAACCCGGCCGTATACTTCTTGGTTC		166	TGGTGGGTGGGTGGGGGCTACCCGGGTAGTTGTTCACTGT		88	TGCGTTGGGTGGGCGGGGTGGAGGAGGTGGGGTGTCGTAT
5	CGCCCTCCATTGATGTATGCTCGCAATAGTCGCGTCGACT		166	TGACTTGGTACGTTTTGCTCTGGTGGGTGGGTGGGGGTTA		87	TTGGCGGGAGGGTGGGGGGCATTATACGGTCACATGGAGA
5	CGCATTCCGCTGACCGCAGCCACGCGCCTAGTGGATTAGA		165	TGGTGGGCGGGCGGGGGTCATGCCTAGTGATATGCTGCTT		87	CTTCGGTGGGTGGGTGGGGGTTACGTTATCCCGCTTACTT
5	CGCATCTCAATCGCGTGTACTCTATTACGGTCCAATACAG		165	TGGGCTGGGGTAGAGGGCGGGGGGACGCGCTATCGCATTG		87	CGGTGGGAGGGCGGGGGCCTTCTTTTTCGCGGGTCAAGTA
5	CGATCTGTCGCTTTGTCGATAAATGTCGCGTCTCTGCGCC		165	TGGGAGGGGAGAGGGAGGGGGGTTCTTTCTCAGTTGTCTA		87	CGGTGGGAGGGAGGGGGGTGCTTGCTCGATCTCTGTGATC
5	CGAGCTCCCGATAGAAATCCGAGTATGCCCCTCGACAAGC		165	CATGGTGGGGGGGAGGGGGTTCCGTATAATTTGGTAGCAT		87	AGTTTCGTGGATGCCACAGGAC
5	CGAGCAGAGTTTATCTAATTAATCTTGGGATCATGTCTGT		164	CGGTGGGAGGGTGGGGGTCGTTAACGGGACGCGTAGTTCA		86	TTTGGCGGGGGGGTGGGGGTTCGTTGCGAGCGGCTCAGGT
5	CGACGACTCTGGTCCCCTTGACAACATAGTAGTGTGCGTT		164	ATTGGAGGGGTGGGCGGGGGTGCGTTGTCGGTCGTATGTT		86	TGGTGGGTGGGGGGGGCTTCGGTACCTGCGCTTACTGGGT
5	CGACGACTAATGGTGTTTACCAACACGCTTCTAGTACGAT		163	TTCCGGTGGGGGGGTGGGGGCTTGCTTAATTTTTTTGGAG		86	TGGTGGGAGGGCGGGGGGCTTTTAGACAGTGGGTAGTATT
5	CGACCAGGCCTGGCGCGAACCCAAATTGCACACACGTTTT		163	TGGGTGGGGCATGGGAGGGGGGCCGATCCGATCGTCGAGG		86	GGGTGGGAGGGCTGGGGTTTTGGGCGGCGGGGGTGTCATT
5	CGAAGGGGGCTTGTTAAAGTGCCGCTATTTCAGGATGAGT		163	GGGGCGGGGTAAGGGCGGGGGGAACATCGCTGAGTAGCCG		86	CAGTGGTGGTGGGTGGGGTGGAGGGGCCTCGCTGTTTTTT
5	CGAAAGCGCCTAGTAGATCTTGGATGAATCGTAGGGAATT		163	GACTGTTTGGTGTACTTGGCGGGTGGGAGGGGGTTTCGCT		85	TTCGGTGGGGGGGTGGGGGCTTTGACTAGGCACTCGTATC
5	CGAAAATGTCCGGATGGTCGGTCCAATCGTCTGTGTAACT		163	CGTTGGTGGGGGGGTGGGGGCTGGTGCCGAACGTGTTCCT		85	TTCATGGTCTGCTGCACTGGTGGGTGGGAGGGGGTGTATA
5	CCTTGTCCGACGCAATTCGCACTAGTGGCAGAATGTGAAG		162	TGGTGGGTGGGGGGGGGCTTCGGTACCTGCGCTTACTGGG		85	CGGTGGGGGGGAGGGGGGCTTAATTGGTTGGGTTTCTCGG
5	CCTTGCGTGACACTCGAATAGGTCTGTTCCGACTCCATTC		162	TGGTGGGAGGGCGGGGGGCCCCTGAGGCTACGTTTCGTGG		84	TGACTTGGTACGTTTTGCTCTGGTGGGTGGGTGGGGGTTA
5	CCTGTTATAGATCTTCCCGCGGGTAGACGAACGCTTGTGT		162	TGGGCGGGGTCTCGGGTGGGGGGCCTAGAGTAGTCTTACT		84	CGGTGGGAGGGAGGGGGGTGCTTGCTCGACTTCTGTGATC
5	CCTCACAAGGACGCCGCGTATGGACTCTACCGGAATAAAC		161	TTTTCATGCTTTGGCGGGTGGGCGGGGGTCTTCGCTATAC		83	CGGTGGGGGGGTGGGGGCTAGACTGTATCTTTACTGAGCC
5	CCGTTGTCCCGGCATTACGGGAGGGCCAGGGCGGTCTAGA		161	TGGGCGGGGATGCAGTCGGGTGGGGTGGCTCTAACTCGTA		82	TGGCGGGTGGGAGGGGGCTACTGTAGTCAGTATCATAGTT
5	CCGTTGACGGGCAGGCGACACACTCGGTGCAACCGGCGGA		161	GGGCTGGGGACGGGTGGGGGGTCTCTTCCAAATCCGCGTG		82	CGGAGGGTGGGTGGGGGGTCTGGCGCTGAGGTCTTATTTT
5	CCGTTCCGGTCTGAGCTGCTCCTGGAGATCTACTTTAGTC		161	GGGAGGGGTCTAGGGCGGGGGGTATGTGCTTTTCTTACAT		82	CGGAGGGCGGGTGGGGGGCTTAATAGCATTATGGCAGCGA
5	CCGTCTGGCATACGGAAAGTAGGTTAATGCGCCATCGTAT		161	CGGCTGGGCGGGTGGGGGTCATTCAGATTGCCGGGCACTC		81	GAGTGGCGGAGGGTGGGGAGGTGGGGCCTGACTGGGCCTT
5	CCGGAGATGGAGTGGTGAGGACGCGACGGTTTGTAGCGAG		160	TTGGCGGGCGGGAGGGGGTTCACCATGGGTCTGGGTCGCT		81	CGGTGGGGGGGTGGGGGGCTTTTCTATTGGCTCGGAGAAG
5	CCGCGGATGTCCGCCCGGTCAATGGGTTGTCGTCTCCGTT		160	TGGTGGGAGGGTGGGGGGCGAATCTTAATCCAGGTTTGTA		81	CGGGAGGGGATCGGGTGGGGGGACTGCGTCCATCTCTATT
5	CCGCACGCCCCCAGTCCTTTGTGCTGATGTTGTCACCTGA		160	GGTGGGAGGGCGGGGGGCACCGGTCCGTTGAATGCTTCTT		81	CAGTTGGCGGTGTGCGGAGGGTTGGTGGAGGGGGCTATGG
5	CCGATGGTATGTTTTTGGTGGCACTTTCTTACTATTAGCC		160	GGGAGGGGTATGGGAGGGGGGTCCTTCAATGGTGGAAGGA		80	TGGCGGGAGGGCGGGGGCTGCTTGTTTCCGGTTTTCGTGG
5	CCGACTAGTCTACTCACATGAATAGCACCGCGAAGCCGCT		160	GCATGCGCCGGGTTGGGGCTTGGGCGGGGGGCTACTTTGG		80	TCATGGAGGGTGGGCGGGGGTCAGCACTCTGGTTCTGCAT
5	CCGACCGTGGTCGAAGCGGCCCGATGTGGGGCGTCTGACA		160	CGGGGTGGGGTAATGGGAGGGGGGGTTGTTCAGGTGTTTG		80	CGGAGGGAGGGTGGGGGTACCTTTCAAGTTAGGTCTTTCA
5	CCCTTTGGCTGACTCGAATCGTTCGGGCGGCTTTGCAATT		159	GGGAGGGGAAGGGAGGGGGGTTCTCTCATAAGTGTGCAGC		79	TTGGTGGGCGGGAGGGGGTCGATCTATTCTCTTAGGCGGT
5	CCCTTGCGGTTCCCTGGTAAATTGGATGTACTATGCAACA		159	GGAGGGTGGGTGGGGGCCATGTCGCTGTACCGATAAGGTG		79	TTCGGTGGGGGGGTGGGGGCTCGGTTTGTGTACATGTAAT
5	CCCGGTCCATAAGTTTTTGCGCGGGTGACATAGAGAAAAC		158	TTGGTGGGTGGGTGGGGGCCTTGGTCTCGGGTGACATTGT		79	TGGTGGGAGGGAGGGGGGTCTCTTCGTTTCTCGCATGTAT
5	CCCGGGTGCATGCATCTATCATGTCCACTTAATCTAGTCA		158	TGGGAGGGCGGGGTCTGCGGGGGGTTGCCAATCGGACCTG		79	TGGAGGGAGGGAGGGGGATTCGTCAATGGTCTGGCTTGGT
5	CCCGACGCGCCCAGGGGGCGGGATATAGGCATGAAGGATA		158	CTTTGGTGGCTGGGTGGGGCGGTGGGGACTATACTGCATT		79	TCATGGTGGGGGGGAGGGGGTCTCGATTTCGCGTTCTATC
5	CCCGACCTGGCATCGATTCTCACCCCCATTCAACAATTTC		158	CGGTGGGGGGGTGGGGGGCTCTAGTCGCGATCTATTGGGA		79	GGGAGGGGTAGGGCGGGGGGAGCTTCTAACGTCGGTTCCG
5	CCCCTCAAGAGGCGGTAAGGAGGTGCGCTCGGGAGATAGG		158	CGGAGGGTGGGTGGGGGCAACATTTTCGCAAGTATCTGTT		79	GGAGGAGGTTGGGTGGGGAGGAGGGGGTCTAAGGTTCGAT
5	CCCCGAGCTATGGGCACTCAAACGTTTCGGCCTCTCATCT		157	TTGGGTGGGGTTGGGGCTGGGGGGCGTTCTTTTAGACTTG		78	TTGGTGGGGGGGAGGGGGTCCATGTTTATCTTTTATGGGT
5	CCCCCGCGTCGACATTATCTGAAACTTAAGTGTTGTGTAA		157	CGGGCGGGAGGGGTGTGGGGGGTATGTAATAGTTTTCAAG		78	TGTGGAGGCGGGCTGGGGAGGCGGGGGAGCTATTTCATCG
5	CCCATAGTGGCATGGCCCAAGCATGGGAGGCATTTAACAG		156	TTCGGTGGGTGGGAGGGGGTTGTCTACCGAGGTAGCCAGT		78	TGTGGAGGCGGGCTGGGAGGCGGGGGAGCTACTTCATCGT
5	CCATTCGACGGTGCCATCACAGGGGTTCGCGAACACGGAA		156	CGGCTGGGTGGGCGGGGGCCTTTCTTTACATGCGAAACGG		78	TAGTGGTGGTGGGTGGGGTGGAGGGGCCTTGCTGTTTTTT
5	CCATTCCCGGCAGGCATCAGCACTGGGCGTCAGGATAATG		155	TGGTGGGGGGGCGGGGGTCGAGCATCTTGCATAGTGACGT		78	GTGCGTTGGGTGGGCGGGGTGGAGGTGGTGGGGTGTCGTA
5	CCATGTTGGGTCTCAATATTATTGCCAAGATTATCCTGTC		155	CTCTGCAGCTTTTAGTGCTGGTGGGTGGGTGGGGGCCTTA		78	CGTATCATCTGTGGGCGGGGTAATGGGTGGGGGGCGACTT
5	CCAGTGGGACTTCTCCATTGTCCACGTTTGGATGCCGCCT		154	TGTGGGAGGGTGGTGGGGGTCCATTTTGAGTGATACTGCT		78	ATGGGCGGGGTTCGGGAGGGGGGCTATCTAGGATAGCTTT
5	CCAGGAAAGCATTCTGAAGCCTATCATAAAGCAACATCAG		154	GTTGGTGGGAGGGGGGGGGTCTTCGCCTTTTATTGTTCTA		76	TTGCGTTGGGTGGGCGGGGTGGAGGAGGTGGGGTGTCGTA
5	CCAGCGATCAGCAACTGTGTCATGGTAGCGTCCAAATGGT		154	CGGTGGGGGGGTGGGGGTCGCCAATCACGTAAGGTTGCTT		76	TGGGCGGGAGGGGATTCGGGGGGCACCGTTCTTTTACGGT
5	CCAGATAGGGTAGCCCCAGGGATTGTTCCCCGCCCTTGAG		154	ATGGATGGGTGGGAGGGGGGCTCTGCGCTTTTGTTCCCAC		76	TGGATGGGAGGGAGGGGGGTTAATGTTAAACGGGCTCATT
5	CCAGAGGGCTCATGTACACGGTTGATCTCAATATCATCAA		153	TTCGGTGGGTGGGCGGGGGTCATCACCATCACGGTGGTTA		76	TGAGGTGGTGGGTGGGGAGGAGGGGGTATGGCACTCGAAG
5	CCAAGTTAAGTGGGCCTAGCCTTTCTAGCCATACAGTGAT		153	TGGTGGGGGGGTGGGGGTAATAGCTTTTGGCACTCTTGAC		76	GGTGGGAGGGTGGGGGGTGGCCTACTATGTGTGTAGTTCT
5	CATCGAGGCCATCATGAGCTTGGGCATCGGTTGCCCCTTT		153	GCGGTCGGGAGGGTGGGGGCGATGATGCTGTGCTCGTCTT		76	CGGGAGGGGATCGGGTGGGGGGACTGCATCCGTCTCTATT
5	CATCGAAGCGAATAGTATGCCCTGGTACCCCGCTGTCAGC		153	CGGTGGGAGGGCGGGGGCGTACTTGTTGGACAGATTTGTG		75	TGGGTGGGAGGGGCTCTCGGGGGGTCTTCCTAGGTTCGGT
5	CATACAGGGCCGGAATAGCCGTCGTTGGTTCGCAAAATTG		152	TTACGGCGGGTGGGAGGGGGATTCTTGCAGCGTGTTGGCT		75	TGGGTGGGAGGGGATTCGGGGGGCACCGTTTTTTTACGGT
5	CAGTGTTATATACAGATCTCGTTAATTGCATCCTGTTCGC		152	TGGTCGGGAGGGTGGGGGCCGATTTGCAACTATAATGTGA		75	TGAGGTGGTGGGTGGGGAGGAGGGGGTATGGCACCCAAAG
5	CAGTCCGGCCGTCTTGAAACAATCTTTTAATTCCCCCTTA		152	TGGGCTGTTTGGGAGGGCGGGGGGTGCTTACGTTTATAGG		75	CGTTGGTGGGGGGGTGGGGGCTGGTGCCGAACGTGTTCCT
5	CAGTAGGTTCGGTTCTCTCATGCTTTTTAAGAGGTGAGTA		152	CTTGGGTCGGTGGGAGGGGGAGAGGGGGGTGTTTTCATAT		75	CAGTTGGTGGTGTGTGGAGGGTTGGTGGAGGGGGCTATGG
5	CAGGAGGGTAGACGGGTATTTACCAGTGGACTCGGGTGCG		152	CGGGTGGGGTAATCGGGTGGGGGGAGTTCCTTTGCTAGTG		75	CAGTTGGTGGCGTGCGGAGGGTTGGTGGAGGGGGCTATGG
5	CAGCTATAGAATCCAACGACATAGATTTAAGGCGTTAGCG		151	GTGGGCGGGGCTACGGGAGGGGGGGTGATGTTCGCCTTTG		74	TTGGGAGGGTGGGGATGAGGGGGGTTCGCGGTGCGCGTGA
5	CAGCCCGACAGGTGTATGGGCGCCTACGGAGCTGAGGTAC		151	CGGTGGGTGGGTGGGGGTCGCCCCTGTCGTAACAAGTTTC		74	TGGTGGGAGGGAGGGGGGTGCTTGCTCGATTTCTGTGATC
5	CACTTGCGGTTTCTTAGGAGGTGGGGGTGAGCGTCTCAGA		151	CATGTGGGCGGGGAGCTGGGTGGGGTGGCCTTTCGCATCT		74	GATGGCGGGAGGTTGGGGGGGACGTTTTTCGGAGGGAGCG
5	CACTCTTTTGTGTCGGGGGGTCGCTCTTGATGTTCTCTTG		151	AGGGGTGGGGAAGGGAGGGGGGTGCTGAGTGGGACACTGA		74	CGGTTGGTGGTGTGCGGAGGGTTGGTGGAGGGGGCTATGG
5	CACTCCCGTCGCAATGGCGTGGGCAGCATATACTTAGGGG		150	TGGTGGGAGGGCGGGGGTAGTCGTCATCGGAGGTGCTATA		74	CGGTGGGCGGGTGGGGGCCTTTTTCACCGATACGAGACGA
5	CACGTCCAAATAGGTTATCCGCTAGGGATTGAGGGACTCC		150	GATGGGAGGGGCTCTGGGTGGGGGGCTTCGTTCTTCTTAG		74	CGGTGGGAGGGAGGGGGGTGCTTGCCCGATTTCTGTGATC
5	CACGTAAGGTCTAAGCAGTAGAATTTGGAGTGTGCCATGC		150	CGGGAGGGAGGGGTCTAGATGGGGGGCTGTTATTCTTACC		74	CGGAGGGCGGGCGGGGGGTTGTTTTGGCGAGAGACATCGG
5	CACGCAAGTACGAAACTTGTTTTACGCGGAGGGAGCCACG		150	CGGCGGGTGGGAGGGGGGCTAACATCTGGACGCGACTCGC		74	CAGTGGTGGTGGGTGGGGTGGAGGGGTCTTGCTGTTTTTT
5	CACGACGAGGAGTTCAACTGGGGTGGTATAATCCGTAGAA		149	TTTTGGCGGGTGGGTGGGGGTTTAGTATTACCTCGTTTGG		74	CAGTGGTGGTGGGTGGGGTGGAGGGGCCTTGCCGTTTTTT
5	CACCACAGAGCCGACCAGGTCCACCATGTTGAGATCATGA		149	TCGGGTGGGCGGTGGGGGTTATCTGCGTTTCCAGCCAGGT		73	GTGTGTTGGGTGGGCGGGGTGGAGGAGGTGGGGTGTCGTA
5	CACACCAGCCTCGAGGTTCCGGGCTCGTGCGCCAGTCCTT		149	GTCGTGGGAGGTCGGGCGGGGCGGCGGGGGATGTACGGGC		73	CTAATGGGGGGAGGGTGGGAATCTCGTGACGGGGTTAATA
5	CAATATGAGCCGAGGTGACAATTGTATACGGTGCGTCCTT		149	CTGGGTGGGGTGCGGGCGGGGGGGCCTGAATGGAATTCAA		73	CGGGAGGGGTCTCTGGGTGGGGGGCCTTATTGATTTTAGG
5	CAAGGGACCGGACCTTCGCAACACGGTTAATCGTTACCCA		148	TGGTGGGTGGGAGGGGGCCTAGGAGTTAGGTAGCGTCGCC		72	TGGTGGGTGGGCGGGGGTTCCCATGCAGTGCCGATAACCG
5	CAAGCACGGACGTAGCGTTCGGTCGTCATCGTTGTTAGAA		148	TGGGGGGCGGGTGGGGGATTACACATTTTTTTACCACCGT		72	TGGGAGGGTGGAGGGGGCTGTATTTTTCTTGTAGCGGTAT
5	CAAGAGTGATAAGTACACGGTTTATGTTTACATGCTTGCT		148	GTCTTCATGGGGTGTATGGGTGGGGGAGTGGGAGGGCTCT		72	TAGTTGGTGGTGTGCGGAGGGTTGGTGGAGGGGGCTATGG
5	CAACCGGCCTAAGAAAACACTAGGGGAAGTGGGACCGCGT		148	GGTGGGTGGGGTTCCGGGAGGGGAGGCTTTAGGTCGTGCA		72	GGTGGGCGGTGGGGGGGTCGCCGGTGGGCTCTCTTACGAT
5	CAACCACTGGGGCATCTGGTCGCGGAATTTCCCTGCTTAA		148	GGGTGGGGCACGGGAGGGGGGAGTCGCTTCTACGCGATTA		71	TGGTGGGAGGGTGGGGGGCGAATCTTAATCCAGGTTTGTA
5	CAAAGGTTCAGTATGAGGCGTGGGCGTATTATAGTTAGGT		148	GGGTCGGGGTAGGGCGGGGGGTGAGGTTCGTTTGATATAC		71	GTTGGTGGGTGGGAGGGGGCCGCGTGTGCTACGTCCGAAA
5	ATTGCGGCCTGCCGCCCGACACGTAAGGTGAGATCAAAGG		148	CGGTGGGAGGGCGGGGGGCTATGAAGTTACATCCAGGGCT		70	TGGTGGGAGGGCGGGGGTAGTCGTCATCGGAGGTGCTATA
5	ATTCGTAGTTATAGAGGTCCTGCTCGAGACAGGGAAAAGG		148	ACTGGAGGGTGGGCGGGGGTTCGCTGTTCATCTCTTTCTA		70	TGGCGGGAGGGCGGGGGTTGCGACGTATATGATGGATTCT
5	ATGTTACAGTGGGAGCCGTCGGACGCTCGAGTTTTGGCTG		147	TCGCGGCGGGAGGGCGGGGGACTTCTTGTTTGGTGATTCC		70	TGAGGTGGTGGGTGGGGAGGAGGGGGTATGGCTCTCAAAG
5	ATGTGGTTGAAAATGATGAACCGTTTGCCTGTTTGTTTCT		147	CTGGTGGGGGGGTGGGGGTATAAGTACAGCTATCTGTCAG		70	TCTACAGTCGGTTATCCATTTCTGGCGGGTGGGTGGGGGC
5	ATGTGGGGGGCCGCTGCCGGTGATACTAGTTGATTCTGTC		147	CAATGTGAGGGTTCGGTTTTCGGCGGGTGGGTGGGGGCCC		70	ATACAAGAGCGTCTTCGGTGGTGGGAGGGGTGGTGGGGGC
5	ATGTCCCCAGATTTTGAGAGCCGCCGGTATACATGGTCGT		147	ATGGTGGGTGGTGGGGGGGTTGGCTGGCCTAATGGGTTTT		69	TTGGGTGGGGTTGGGGCTGGGGGGCGTTCTTTTAGACTTG
5	ATGTAGGGAGGCCGATCGAGCTGTTACACTACGATTCTTA		146	TGCTGGTTGGGGGGGCGGGGGTATAGGTCGTGGCCTTTAT		69	TTACTGCTTCTGTTTATTCGGTTGGGTGGGCGGGGGTTTA
5	ATGGGGCACTTGCGTCGCGGAACCATCGGACATAACCAGT		146	GCAGGTGGGGGGGTGGGGGCCTTTTGCAGCAGTGCGTGTA		69	TGTGGGCTGGGTGGGGTCGGGGGGTTGCATTTGATCTGGA
5	ATGCTACAGATCTAGTCCAGTGATACGGCGCACCCGGAGC		146	CAGGTGGGGGGGTGGGGGCGCATGATCGTGGAGTAATTCT		69	TGGTGGGGGGGTGGGGGTGAAAGTCGTTACCCGTACTTTT
5	ATCTGGATGCCCAGGCAGAGGTATACAAGGCAGTTTTATG		146	AAGGGGCGGGGAAAGGGTGGGGGGATTAGGATTGGCTCGG		69	TGGGCGGGTGGCGGGGGCTTATCAGGTCTTTTTTCGGCTT
5	ATCTCGCATAGGAAAAGACAGCAGAAGTATGAAAAGGTAT		145	TTCATGGTCTGCTGCACTGGTGGGTGGGAGGGGGTGTATA		69	TGGGCGGGAGGGGACTCGGGGGGCACCGTTTTTTTACGGT
5	ATCCCACCGTACGTACGTGGAAATATTCACAGTCCCTCCA		145	GGCGGGTGGGGTAGGGAGGGGGGTAATTTCGGTTACGCTA		69	TATGGTGGGGGGGTGGGGGCTCTTACTTATGGGACTTCAT
5	ATCCAGAGTCGGGGGTTACTTCGGTTAGGAAAGCTTCCGT		145	GCTATGGCGGGTGGGTGGGGGTCGCGTCGAGTATATCGCC		69	GGGCTGGGGACGGGAGGGGGGTGTGCTACAGGCTGGTAGT
5	ATCCACGGGTCCAAGTCCGACTCTTTTCGATGGACCGGAA		145	CGGTGGGTGGGCGGGGGCCCCTGTGGAGTACGGTGTTGTT		69	ACTGGTGGGTGGGTGGGGGCCTCAGTAACTACCGATCACT
5	ATCATGCAGGTGTGATATCGTCGGCTTGTGTTGGATTGGA		144	TGGTGGGTGGGTGGGGGCTCTTGGAACGTCGTCTCTCACG		68	TTCGGGCGGGAGGGGTATTGGGGGGCCTTCTGTTATGGTT
5	ATCAGGGAGTGGCACATGAGGTCCATTGGCTGATACCGAG		144	TCGGTGGGCGGGCGGGGGTACGATAGTTTTTCTGTTCTTC		68	TGTGGAGGCGGGCTGGGGAGGCGGGGAGCTACTTCATCGT
5	ATCAGATGTCGGCTATAGGAAAGCTCCTTGCAAGTAATTT		144	GGTATCTGGTGGGTGGGAGGGGGCCTCTTTACGTGTTGCG		68	TGGGTGGGGCTGGGATGGGGGGATTATGTTCGTCCGTTTC
5	ATATTCTCGGTCAACCCGATGGCGCTACGAGGCGATGCTA		143	TGGTGGGCGGGTGGGGGCTGTTGGTCGTCATTTAACAACT		68	TGAGGTGGTGGGTGGGGAGGAGGGGGTATGACACTCAAAG
5	AGTTGCTGGTGACATGCCAGGAAGAATCTCTTTATCCATT		143	TGGGCGGGTGGGGAGTGGGGGGCATTCTCTGCTTTGTAGT		68	GTTGGAGGGGGGGCGGGGGTCTTGCCTAGAAGCGGTCATC
5	AGTGGGTTCAAGGTCGGTCATAATTGATGTGAAACACCCT		143	CGGAGGGGGGGTGGGGGGATTCTATGCATTTTGCGCGTCG		68	GATGGTGGGTGGGAGGGGGCCGGTATTCCTTTCGCTGTGT
5	AGTCTCGTGGGAGTAAGGGGCTTGAACCGTCAACTCCTGG		142	TTTGGTGGGGGGGTGGGGGCCTTCCTTTTAGTCCTCGTAG		68	CGGTGGGGGGGTGGGGGTATGATTGCTTCTCGTATTGCTT
5	AGTCGTACGCAGGGACGGCCTAGCTTGTGGGGTTTTTTAG		142	TTGGGTGGGGATGTTGGGCGGGGGGCTGATGTGGACTTGA		67	TGGGCGGGGATAGGGAGGGGGGATCTCTACGGGTTGGCCG
5	AGTCATTTTCTGCTCTTGCTGTCATTGGTACCCCCAGAGT		142	TTGGGCGGGAGGGGTTGGGGGGCGTGTCTCGCAATAAGTT		67	TGGAGGGGGGGTGGGGGCAGTTCGACCAGGTTACAACCTA
5	AGGTCAGTGGAGGATACACGTACGGCCTAACGTCCCTTTA		142	TGGGAGGGGTACGGGTTGGGGGGAGTGTCCGTGAGTACCT		67	GGATAGCTTTTTCGTGGATGCCACAGGAC
5	AGGGGTTCCCGATGTTTCTAAGCACAGCGATGGTGAATAT		142	TACAACTGGCTGGGAGGGCGGGGGCTCCATTCGTGGCTCT		67	CGGTGGGAGGGTGGGGGGCTGTATCGAATGTAAGAGGTTT
5	AGGGGTCTTACGGCGTCATCTAGTATCTCTACCTGGCCGG		141	TTACGGCTGGGGGGGTGGGGGCTTCTGTATTACTCTCTAA		67	CAGTGGCGGAGGGTGGGGAGGTGGGGGCCTGACTGGGCCT
5	AGGGGCGGGGCGACAGCTTTTAGGAGCGTTACCTGAGAGG		141	TGGTTGGGTGGGAGGGGGCCTTACATCGTGACCTTCTCCA		66	TGTAATTGCGTGGTGGGAGGGTGGGGGAAGTGTTTCCGGA
5	AGGCTTGCTTTTTTACCAGGACTGCTACTACTTTTCGTGG		141	TGGAGGGAGGGTGGGGGGTAACGGGACTAAGCTCGGTATT		66	TGGTGGGGGGGTGGGGGGTCAGGTTCCTTCAATTTACAGA
5	AGGCCTAGCTGGGAGGTAATCAAGGAGGCCCTGGTCGGCC		141	ATCCACATGGAGCATTTCGGTGGGCGGGTGGGGGCCTTGT		66	TGAGGTGGCGGGTGGGGAGGAGGGGGTATGGCACTCAAAG
5	AGCTTCCTAGTCTGAGATATTTCCGATTAAAGACACTGCT		140	TGTTAGCCCTGGTGGGTGGGTGGGGGTGTTGCTCTGGTCA		66	GGTGGGCGGTGGGGGGGTCGCCGGTGGGCCCTCTTATGAT
5	AGCTGGAATACTATGATTGGATTCCGATGTACAATGTGGT		140	TGGGCTGGGTGGGGCGTTGTTGACTTGGGGGGTTTATCAT		66	CGGTGGGTGGGTGGGGGGTTTACCAGTTTTGAGCCGTTCG
5	AGCAAGGAGGGTAAACTAGTTCCATGCGGACTTCTTTACA		140	GGGAGGGGTCATTGGGAGGGGGGTTGCTTTGAACTATGGC		65	TGGGCGGGAGGGGATTCGGGGGGCACCGTTTTTCTACGGT
5	AGAGTTGTGTCGAGCTGTTACTACTCATAAGGTCCGGTGC		140	ACTTGGCGGGAGGGTGGGGGCTTCTTCAGTTCAAGGACTT		65	TGGCGGGAGGGCGGGGGCTGTTTGTTTCCGGTTTTCGTGG
5	AGAGCTATCTGCATTACGCCAACGGGGCGTTTTATTTGGA		139	GTCTTTTTTGCGGCGGGAGGGGGGGGGCCTTACATACTCT		65	GTGGGAGGGAGGGGTTGGGGGGTTAATGAGCTGCATTATT
5	AGAGATCCTTCCCCGAAGGGGCCCCGTAGGAGTTCAGGTA		139	CCACGGTATTTTTGGTGGGGGGGTGGGGGCTACAGTTTCT		65	GCGGCGGGAGGGTGGGGGCTCTTTTGCTTATACTCTATTT
5	AGACTGTCCGGAGTTCTCGAGTGACAGTATCCTCACTGTT		138	TTTGGTTGGGTGGGTGGGGGCCTTCTTTGCGATCATGGAT		65	CAGTTGGTGGTGTGCGGAGGGTTGGTGGAGGGGGTTATGG
5	AGAAGGCAGAGCAGCCTGAGGGAGTCCTTGATTGTGTTTC		138	TGTGGGCGGGGATGGGTGGGGGGTTTGTTGCGTTTTCAGC		65	CAGGCTGGGCGTGGTGGGGGGGTGGTTGGGTTTTTGCGCA
5	ACTTGAGTGAGACTGGGCTTGTGTGCGGTTCTGTTCGAGA		138	TGGCGGGCGGGCGGGGGATTCCTAAGGGTTAGGGTCTTGG		64	TTTGCATGGTGGGAGGGGGGGGGCTGGTTACTCCTTGCAT
5	ACTGGGGGGGCTGGAGGGGTCAGCATTGGTTCTTCCGGTG		138	TCTAGGGTTTGGCTTCGGGTGGGGACCGGGCGGGGGGCCT		64	GAGTGTGGTGGCGGTGGCGGGTGGGTTGGGGGGAGCAGTT
5	ACTGGAGAATTCTTAGTGGGGATGGGTCATGCAGCGGGGT		138	GTCGGAGGGAGGGAGGGGGGCACCGTTTGTGGTCGTATGC		64	CGGTGGGTGGGAGGGGGTTTTTTGGTCGTCTGCTCTTTCG
5	ACTGATCGACACTGTCAGACTTGGGATCCCGCGCCATGAT		138	CTGGTGGGCGGGTGGGGGAGTCTGTAGCCTTGTCTCATCA		64	CGGTGGGAGGGAGGGGGGTGCCTGCTCGATTTCTGTGATC
5	ACTGATAACGGGGGGAAGTACGTAGCTATTACCCGAATAG		137	TTGGTGGGGGGGAGGGGGTCCATGTTTATCTTTTATGGGT		64	CGGCGGGAGGGAGGGGGGTGCTTGCTCGATTTCTGTGATC
5	ACGTCCGGTCATGACTGCCGTGCTATCAGTACCGCCTCTT		137	TTGGGCTGGGGCTGGGGTGGGGGGCGTGCTTGGATCTTAG		64	CAGTGGTGGCGGGTGGGGTGGAGGGGCCTTGCTGTTTTTT
5	ACGTACACGGGCGGTCGAGTCTGGGGATCAACGACAGTCC		137	TCATATGGGAGGTGGGATGGGGGTGTGGGGGATAGACTTT		64	AGGGAGGGGATCGGGTGGGGGGACTGCATCCGTCTCTATT
5	ACGGGAAAGCGAGGTATCTCATCTCTCTGCAATTGCGGTG		137	GTCTTACGGTTTTGGGTGGGGATGGGGTTAGGGGGGCTTT		64	AGCTGGCGGGTGGGTGGGGGCTCTGATGCGGTTCGTCCCA
5	ACGGCGAGTTCAGACAAACTAGATGCTTCTGGAGCCCGGG		137	GGGGGGGGAAATGGGTGGGGGGATTCTCAAAGGGTCTTCT		64	ACGGGTGGAGGTTGGGTGGGGGGATCACTCGGAGGAAAGT
5	ACGGCATTGTCCGTCGTTTTATGGTCACGATGTAGATAAC		137	CGGCGGGCGGGTGGGGGTGTTTTGGATCCTGCCTATTTCG		63	TTCGGGTGGGAGGGGTATTGGGGGGCCCTCTGTTATGGTT
5	ACGGCAAATCTCAGGTTTGGGAGGGCTCAAAGCGTTCCGA		137	ATGGGGGGGGTCTGGGAGGGGGGCAGATGCTTCGTCTTCC		63	CTCGGGTGGGAGGGGTATTGGGGGGCCTTCTGTTATGGTT
5	ACCTCATCTCTGGGTCCTCATACGAGATATAAGCGGCAGC		136	TGGAGGGTGGGTGGGGGGTCTGGCGCTGAGGTCTTATTTT		63	CGGTGGGAGGGCGGGGGCTTTCTTTTTCGCGGGTCAGGTA
5	ACCTACGTACTATAGCGTGGACACAGATGGTCAAACTAAT		136	TATGGTGGGTGGGCGGGGGACGGGCCTCACATTCGGCTTT		63	CGGTGGGAGGGCGGGGGCTTTATTTTTCGCGGGTCAAGTA
5	ACCGCTGAAATTGGCGTCAGGGCCTACGTAACCAGAGACT		136	GGGATTACCCATTTTCTTGGTCGGGAGGGTGGGGGCTTCT		63	CGGTGGGAGGGAGGGGGGCCTCTTCGTTTCTCGCATGTAT
5	ACCGCCCTTCCAGGTATGAGTCCGCTAGATGTCGCAATTT		136	GGCGGGTTGGGAGGGGGGCGCTATATGGTGGTTACGGGAG		62	TGGTGGGGGGGCGGGGGTTATTGTGTTTACGGGTATTCAA
5	ACCCCCAACAGGATCGCTAGAATTAGAGGAACCGCGGAGG		135	TGGTGGGCGGGCGGGGGCTGATCCTTCCTGTAGGGTAATG		62	GAGTGGCGGAGGGTGGGGAGGTGGGGGCCTGATTGGGCCT
5	ACCATGGGGCAAAGGAACCCCCCAAAGGCGGTAAATTTGT		135	TGGTGGGAGGGTGGGGGAATTTTGCTTGGTTGATCCTGAT		62	GAGTGGCGGAGGGTGGGGAGGTGGGGGCCTGACTGAGCCT
5	ACCAGCGGGTCTCCGCACAACGTGGCCGTTAGTCGGTCTG		135	TGCGGAGGGAGGGTGGGGGGTCTCTGTTCCTGCGACTTTT		62	GAGTGCGGTGGCGGTGGCGGGTGGGTTGGGGGAGCAGTTT
5	ACCACCGGATTCCCCCACGCTGGACGGGCGCTGTACAACA		135	TCGGCGGGAGGGTGGGGGACTGATGCCTGAGTAGTTTCTG		62	CGGGTGGGGATGGGGGGGGGGGATGTTCCGGAGTGTTCAT
5	ACCACACTCAGTTATTGGAACATCTGGGGCGCTGAGATTC		134	TATGGCGGGAGGGTGGGGGTTCCGTTTCGATTAGAGGTGT		62	CAGTTGGTGGTGTGCGGAGGGCTGGTGGAGGGGGCTATGG
5	ACATGGTACTATCATAATTCTGTAGGTCGATTCTTCTGTA		134	CGGTGGGTGGGAGGGGGTCTTGTTACTAGAGCGTACCTGT		62	ACAGTGGTGGTGGGTGGGGTGGAGGGGCCTTGCTGTTTTT
5	ACATGCCTGACGCGCTTGTAAATTGCTCAACGGTTAAGTG		134	CGGAGGGCGGGAGGGGGTTTTGGCGTTTTCACGTGAGGTG		61	TGGGTGGGAGGGGCTCTCGGGGGGTCTTCCTAGGTCTGGT
5	ACAGCCCTCGCTACTACATGTTGCGGGTACACAGAAGGAG		133	TGGTGGGTGGGCGGGGGACTATTGGGCGTATGTCTAGGTT		61	TGGGAGGGAGGGGACTTTGTGGGGGGTACGTGTTATGCCT
5	ACAGATGCACATGTCTACGAAGACTAGAAGCTAACGAGTT		133	TCGGGTGGGTGTGGTGGGGGGTCCGTCATTGTTAGGTTGC		61	TGCGGTGGGGGGGCGGGGGTTACGTTATCTTGATTGGTGA
5	ACACAATGTAGGAGTCGCGCGAGGTCTCGATGCCGTAACG		133	GTGGATGGGTGGGCGGGGGGCTCCCAGTCTTAATGACCCC		61	GGTGGTGGGCGGGAGGGGGCCGTAGTTTCCATTTTATCCC
5	AATTGAGCGGCGCCGCGATCAATACACTGGAGTGTGTCTC		133	GGGAGGGGTTGAGGTGGGGGGAAGCGTTTACCGGCTCCTA		61	CGGTGGGAGGGAGGGGGGTCTCTTCGTTTCTCGCGTGTAT
5	AATTACCCAGTATGCTCGTTTCGGCTGGTCAGTTTGACGT		132	TGGCGGGCGGGTGGGGGGATGCCGTACAATTCCATGACTG		60	TGGGAGGGTGGGGTATAGGGGGGTCGCTTTGAGAGTCGAA
5	AATGTTGTCGGTCGAAGATTGATACGCAATATCTGAAGTC		132	GGGTGGGGTAAGGGCGGGGGGCGCTTCGTTTTAGGCCGAG		60	GGTGGAGGGTGGGAGGGGGCCGTCGCATAGGTACTTTCGC
5	AATGTTACTGCTGTTCGCACACGTTCGTACCCCTACCGTG		132	GGGAGGGGATGGGTGGGGGGTACTGGCCAAACTGGCTCGG		60	GGTGCGCGTGCTTGGGTGTTGGTGGTGGGGGAGTGGGGGG
5	AATCCGCGTATCGTTCGTCGTTCATTGTGCCGTATCCAGA		132	CTTGGCGGGCGGGAGGGGGTAGTGCATTAGTTATGTCGGA		60	GGAGGGGGTTGGGTGGGGAGGAGGGGGTCTAAAGGTTCGA
5	AAGGCGCCATAGGGCGGGGAGGGCCTTAACCCCTAAATGT		132	CTTCGGCGGGTGGGCGGGGGCTTTGATATGATGAATCGGT		60	GAGTGGCGGAGGGTGGGAGGTGGGGGCCTGACTGGGCCTT
5	AAGGCATTCAAGTGGAGAGCGTTTGAAGTACGGTAAGCAT		132	CGGCGGCGGGGGGGTGGGGGTATTTGTTTGGTTCACATCT		60	AGGGAGGGGATCGGGCGGGGGGACTGCATCCATCTCTATT
5	AAGCGCGGCAGTGCTTCTACTAAGTGGCTTAAGTTCCCTG		131	TTGGCTGGGTGGGAGGGGGTTCTGTTTGATACCAAACTGC		59	TTGGTGGGAGGGTGGGGGCGTCGGATTGTGCCGTGTTACT
5	AAGCAAAGGTGTGCGGAAAGAGGGGGGGCGAGCTAGTGTC		131	TATGGTGGGAGGGAGGGGGTTTTATGTTCGGATGTATTTC		59	TTGGCGGGTGGGAGGGGGGCCTTCTCATGGTTTGATGAGC
5	AACGTCGTCGAAGCACACGAATCGTCGCCTAACTGCCGCG		131	GTGTGGGATGGGTGGGGCCGGGGGGCTCAAGTTCATTTTG		59	TCGGGCGGGGTAAGGGCGGGGGGTATAGTAGTCTAGCGTC
5	AACGCAGCTTAGTTGGCCCACTCGGTACTAAAACTTCTAT		131	CTTCGGTGGGAGGGCGGGGGTCTTCAGCTCTTAGGCGTCT		59	CTGGGAGGGGTTCGGGAGGGGGGTGTAGCCATTTTATCGA
5	AACCTGTCACGGGCTGAGTCTCCGGCACCCGGGGTTAACC		130	TTCGGTGGGAGGGAGGGGGGTTGCCAAATGTCGGCTAGGT		59	CGGGAGGGGATCGGGCGGGGGGACTGCATCCATCTCTATT
5	AACCGGGGGAGTTGTCAGTGTGTTACCCCACTCGAGGGCC		130	TGGGTGGGGAATTCGGGAGGGGGGAAGCGCACGGTCCTTT		59	CGGAGGGTGGGCGGGGGGTATTCGGTCGGATTCCACCTTA
5	AACAGGTGTGGGGCCGCCATTCATGCTATAGGGAAGCCTG		130	GGTGGGAGGGAGGGGGGCCTGGCGCCATGTTTTCCTTGCC		59	CAGTGGTGGTGTGCGGAGGGTTGGTGGAGGGGGCTATGGT
5	AACAAATCCGAGTAAGGAGAGAGACAGGGCTAGGCGTTTA		130	GAACTTGGGCGGGGTGTTTGGGAGGGGGGTTTGCCAAATC		58	TTTGGTGGGTCGGGTGGGGTCGGGCGTGGCGGGGCTTGAC
5	AAATGGCACCTTAATTCTGGCGGACCTGTCAGGTTACAGG		130	ATTCGGGTGGGGACTGATGGGTGGGGTGGTCGGTGCTGCT		58	TTGGAGGGAGGGAGGGGGTACTCATGTTTAGGCTATCAAT
5	AAACTTACGATGGGTGTCAAAATCCTACCGGGATATTGGA		130	ATGGTCGGGAGGGTGGGGGTAGATGACTTTCCGTTGGGCC		58	TTCGGGTGGGAGGGGTACTGGGGGGCCTTCTGTTATGGTT
5	AAACGTCCCTGGTGAGTAGGAAGCTGTAGATCATCCAAGG		129	TTGCGGGGGGGGTCCGTTGGGTGGGGTGGTTGTCGCTCTC		58	TGGCGGGAGGGTGGGGGGCAGCACCGGGTTGTGTCGGTAT
5	AAACCAGGGCTCTAAGGGGCTAGTTTCGGTTACTGCGTTG		129	TGGTGGGGGGGTGGGGGGTGTCTCCGCTTCCTTAGGTGGC		58	GTGCGTCGGGTGGGCGGGGTGGAGGAGGTGGGGTGTCGTA
5	AAAATGCTTTGGGGTGCTAACGGGAGGGCAAGGTATCGTG		129	GGGGTGATGCGGTCGTGGCGGTGGTGGGGTGGAGGTGGTT		58	GGAGGAGGTTGGGTGGGGAGGAGGGGGTCTAAAGGTTTGA
4	TTTTTGTCCTCGTACGTCGAAGAGTCCTCGACATCTTGTA		129	CTTGGTGGGGGGGCGGGGGTTTAAGGTATCTTACATCGTC		58	GCGTGGTGGGAGGGAGGGGGTTGTGACTTGCGTAGTGCTT
4	TTTTGTATGGGACATGCTCGCGGGATAAAGATATCTATAG		129	CTGGTGGGGAGGGTGGGGGTCGTATTCCGTTTCGAAGCTT		58	CGTGTCGTCGTTCAGTTTGCTTGGAGGGCGGGTGGGGGTT
4	TTTTGTAGGGATATCCACTTGATTGTCTCGTCGACTAAGC		129	AGTAGTTTGCCGTATTTTCTGGTGGGAGGGTGGGGGCTAG		57	TGGGCGGGGTATGCGGTGGGGGGTATGTCGCTGGTCTTTA
4	TTTTCTTGGCCGGGAGAGCGCAGCTATCACTGATTGTGAG		128	TGGTGGGTGGGCGGGGGACCCAGTTAGCTCGCCTTCGGCT		57	GTGCGTTGGGTGGGCGGGGTGGTGGAGGTGGGGTGTCGTA
4	TTTTCGTGGAGGAATGTCCTTTAGCCGACCTGGCCTGGGT		128	TGGAGGGTGGGCGGGGGTGTTTTGAAGGTGTATTCGGTGG		57	GGAGGAGGTTGGGTGGGGAGGAGGGGGTCTAAAGGTTCAA
4	TTTTCCTGGATCACGGTGGTCTCACATGAGCACCTGATAA		128	TCGGCGGGCGGGCGGGGGCAATGTCACATCAGTCGCATGG		57	CGGTGGGAGGGAGGGGGGCGCTTGCTCGATTTCTGTGATC
4	TTTTATGACATCTCGATTAAAGACATCTTGCGTGTTATTA		128	ATTGGTGGGGGGGCGGGGGTTCCTAGACTCTGGATTTAGC		57	CAGCGGTGGTGGGTGGGGTGGAGGGGCCTTGCTGTTTTTT
4	TTTTAGGGCTTTGTGACTGTTCGCGAGGGACACGGAGCAC		127	TTTCGGTGGGTGGGGGGGGGCTCGCTTTAGTGGGAGTGCA		56	TGTGGAGGCGGGCTGGGGAGGCAGGGGAGCTACTTCATCG
4	TTTTACACCCGAATAAGCGAAGTTAGGTGTTCAACAACAT		127	TGGGCGGGTGTGGAGGGGGGGTGAAGCTTATACTGTAGCC		56	TGGTGGGTGGGTGGGGGTCTTTGCAGTGATTTGCTCGTTT
4	TTTGTAGGCTCATTCTGAGCTGTATCGGGTCCGGGTGTGA		127	TGGAGGGTGGGTGGGGGTCTGTTTATGTGCGCCCAACTGA		56	GGTGGGCGGTGGGGGGGTCGTCGGTGGGCCCTCTTACGAT
4	TTTGGTTAATGGTTTTATCTTAAGGGGTGAGCCAGTCGAC		127	TGCGGTGGGTGGGAGGGGGCCGTTCCTGAGTATAGTTCCA		56	GGGCGGGGATAGGGAGGGGGGATCTCTACGGGTTGGCCAT
4	TTTGGGCACCGATATGGGCGCTTGATCATAGTCGGCTTAT		127	GTACCGGGTTTTTCTTTCGGTCGGGCGGGCGGGGGAGTGT		56	CTTGGTGGGAGGGTGGGGGTTAGCCGGCACAGATGGATGT
4	TTTGGACGTCTTGCCCGATCGTCGGGTGTGAAAGGTGAGT		127	GGTGGGTGGGAGGGGGGATGACGATTCACCGGGGTCCGGC		56	CGTTTTCTTTGGTGGGAGGGAGGGGGACGATTTTGGCAGG
